# Supplementary material for: Genomic insights into an endophytic Streptomyces sp. VITGV156 for antimicrobial compounds
Source: Front Microbiol. 2024 Jun 3;15:1407289. doi: 10.3389/fmicb.2024.1407289 (PMC11180775; doi:10.3389/fmicb.2024.1407289)
Supplement: Supplementary file 2 [file Table_2.XLSX]

## Sheet: Table 1
Genome statastics
Genome	Streptomyces sp. VITGV156
Domain	Bacteria
Taxonomy	Bacteria; Streptomyces sp. VITGV156
Size	7207566
GC Content	72.6
N50	592385
L50	4
Number of Contigs (with PEGs)	32
Number of Subsystems	314
Number of Coding Sequences	6512
Number of RNAs	71

## Sheet: Table 2
	RAST_Annotation
Protein	Start	End	Predicted function
peg_1	1381	374	Integral_membrane_protein
peg_2	1499	2491	putative_membrane_protein
peg_3	3158	2544	hypothetical_protein
peg_4	4721	3264	Adenosylhomocysteinase_EC_3.3.1.1
peg_5	4788	5120	hypothetical_protein
peg_6	6110	5130	Putative_transport_protein
peg_7	7465	6314	Mannose-6-phosphate_isomerase_EC_5.3.1.8
peg_8	8655	7528	Putative_regulator_of_the_mannose_operon_ManO
peg_9	8891	8721	FIG002473:_Protein_YcaR_in_KDO2-Lipid_A_biosynthesis_cluster
peg_10	10538	9174	Phosphomannomutase_EC_5.4.2.8
peg_11	12234	10618	L-lactate_permease
peg_12	12798	12376	hypothetical_protein
peg_13	13147	13608	hypothetical_protein
peg_14	15212	13653	FIG083739:_Putative_secreted_protein
peg_15	18901	15209	Glycosyl_transferase_family_2
peg_16	18905	19165	hypothetical_protein
peg_17	19451	19188	Sporulation_regulatory_protein_WhiB
peg_18	20100	19582	hypothetical_protein
peg_19	20164	20682	Cysteine_dioxygenase_EC_1.13.11.20
peg_20	20716	21675	Lactyl_2_diphospho-5'guanosine:78-didemethyl-8-hydroxy-5-deazariboflavin_2-phospho-L-lactate_transferase_EC_2.7.8.28
peg_21	21672	22979	Coenzyme_F420-0:L-glutamate_ligase_EC_6.3.2.31_@_F420-1:L-glutamate_ligase_EC_6.3.2.34	Nitroreductase_family_protein_Rcas_3978
peg_22	23046	24035	hypothetical_protein
peg_23	25628	24546	Sugar-phosphate_nucleotidyl_transferase
peg_24	27177	25732	hypothetical_protein
peg_25	27299	28063	Uncharacterized_AMP-finding_protein_SCO3041
peg_26	28353	29564	Cell_envelope-associated_transcriptional_attenuator_LytR-CpsA-Psr_subfamily_A1
peg_27	29826	31580	Cell_envelope-associated_transcriptional_attenuator_LytR-CpsA-Psr_subfamily_A1
peg_28	31804	33486	Cell_envelope-associated_transcriptional_attenuator_LytR-CpsA-Psr_subfamily_A1
peg_29	33666	35444	Cell_envelope-associated_transcriptional_attenuator_LytR-CpsA-Psr_subfamily_A1
peg_30	35522	37201	Cell_envelope-associated_transcriptional_attenuator_LytR-CpsA-Psr_subfamily_A1
peg_31	38260	37208	Putative_glycosyltransferase
peg_32	38399	39901	Cell_envelope-associated_transcriptional_attenuator_LytR-CpsA-Psr_subfamily_A1
peg_33	41191	39914	Cell_envelope-associated_transcriptional_attenuator_LytR-CpsA-Psr_subfamily_A1
peg_34	41311	41877	Putative_acyl-coA_hydrolase
peg_35	43069	41912	Acyl-CoA_dehydrogenase_short-chain_specific_EC_1.3.8.1
peg_36	43250	43134	hypothetical_protein
peg_37	43249	44592	UDP-glucose_6-dehydrogenase_EC_1.1.1.22
peg_38	45221	44715	Acyl-CoA_synthetases_AMP-formingAMP-acid_ligases_II
peg_39	45331	45702	hypothetical_protein
peg_40	45735	46127	hypothetical_protein
peg_41	47271	46141	Zn-dependent_dipeptidase-like_protein
peg_42	47451	48761	hypothetical_protein
peg_43	49989	48811	Zn-dependent_dipeptidase-like_protein
peg_44	50537	49995	N5-carboxyaminoimidazole_ribonucleotide_mutase_EC_5.4.99.18
peg_45	51652	50534	N5-carboxyaminoimidazole_ribonucleotide_synthase_EC_6.3.4.18
peg_46	51840	52412	Integral_membrane_protein
peg_47	53724	52453	Two-component_system_sensor_histidine_kinase
peg_48	54454	53777	Two-component_transcriptional_response_regulator_OmpR_family
peg_49	54994	56490	Di-tripeptidecation_symporter_DtpT
peg_50	57637	56978	Serine_phosphatase_RsbU_regulator_of_sigma_subunit
peg_51	58204	57827	Anti-sigma_B_factor_antagonist_RsbV
peg_52	58445	59371	RNA_polymerase_sigma_factor_SigB
peg_53	59595	61160	hypothetical_protein
peg_54	62349	61174	Imidazolonepropionase_EC_3.5.2.7
peg_55	63755	62403	Formiminoglutamic_iminohydrolase_EC_3.5.3.13
peg_57	66648	64966	Urocanate_hydratase_EC_4.2.1.49
peg_58	66652	66819	hypothetical_protein
peg_59	66816	68198	OrnDAPArg_family_decarboxylase
peg_60	69072	68488	Integral_membrane_protein
peg_61	70077	69211	Transcriptional_regulator_RpiR_family
peg_62	70257	70691	Integral_membrane_protein
peg_63	72435	71050	Cystathionine_beta-synthase_EC_4.2.1.22
peg_64	72604	73626	putative_secreted_protein
peg_65	73891	75111	3-ketoacyl-CoA_thiolase_EC_2.3.1.16_@_Acetyl-CoA_acetyltransferase_EC_2.3.1.9
peg_66	75396	76196	putative_secreted_protein
peg_67	76538	76227	hypothetical_protein
peg_68	76642	76872	hypothetical_protein
peg_69	77881	76970	Integral_membrane_protein
peg_70	79225	78050	P-hydroxybenzoate_hydroxylase_EC_1.14.13.2
peg_71	79551	79345	hypothetical_protein
peg_72	80067	80864	ABC_transporter_ATP-binding_protein
peg_73	80917	83445	ABC_transporter_fused_permease_protein
peg_74	84819	83518	Cyclopropane-fatty-acyl-phospholipid_synthase_EC_2.1.1.79
peg_75	86456	85047	NADH_dehydrogenase_EC_1.6.99.3
peg_76	86493	86609	hypothetical_protein
peg_77	86599	86769	hypothetical_protein
peg_78	87893	86898	Exopolyphosphatase_EC_3.6.1.11
peg_79	88429	87890	FIG004853:_possible_toxin_to_DivIC
peg_80	88981	88499	Cell_division_protein_DivIC_FtsB_stabilizes_FtsL_against_RasP_cleavage
peg_81	90361	89081	Enolase_EC_4.2.1.11
peg_82	91377	90634	putative_secreted_protein
peg_83	92794	91730	putative_secreted_protein
peg_84	94255	92942	Putative_cytochrome_P450_hydroxylase
peg_85	95292	94252	Nucleoside_triphosphate_pyrophosphohydrolase_MazG_EC_3.6.1.8
peg_86	96112	95465	putative_lipoprotein
peg_87	97795	96263	Serinethreonine_protein_kinase
peg_88	98484	97792	Integral_membrane_protein
peg_89	100821	98617	SAM-dependent_methyltransferase
peg_90	101007	101522	FIG01127165:_hypothetical_protein
peg_91	101773	102708	putative_lipoprotein
peg_92	103524	102781	hypothetical_protein
peg_93	104437	103637	putative_lipoprotein
peg_94	104574	104774	hypothetical_protein
peg_95	108443	104910	Transcription-repair_coupling_factor
peg_96	111327	108760	ABC_transporter_fused_permease_protein
peg_97	112112	111324	ABC_transporter_ATP-binding_protein
peg_98	112580	114133	Uncharacterized_MFS-type_transporter
peg_99	114431	114862	hypothetical_protein
peg_100	114859	116469	Putative_transmembrane_transport_protein
peg_101	117379	116489	putative_cellulose-binding_protein
peg_102	120428	117642	hypothetical_protein
peg_103	121428	120436	hypothetical_protein
peg_104	121710	122246	hypothetical_protein_SCE41.26
peg_105	122335	122829	hypothetical_protein
peg_106	124093	122840	Two-component_system_sensor_histidine_kinase
peg_107	124300	125175	FIG01130779:_hypothetical_protein
peg_108	125435	126826	N-acetylglucosamine-1-phosphate_uridyltransferase_EC_2.7.7.23	Glucosamine-1-phosphate_N-acetyltransferase_EC_2.3.1.157
peg_109	126958	127932	Ribose-phosphate_pyrophosphokinase_EC_2.7.6.1
peg_110	128139	128738	LSU_ribosomal_protein_L25p
peg_111	128835	129431	Peptidyl-tRNA_hydrolase_EC_3.1.1.29
peg_112	129484	129999	putative_membrane_protein
peg_113	132800	130065	Phosphoenolpyruvate_carboxylase_EC_4.1.1.31
peg_114	133093	134103	Fatty_acid_desaturase_EC_1.14.19.1;_Delta-9_fatty_acid_desaturase_EC_1.14.19.1
peg_115	134103	134777	Transcriptional_regulator_AcrR_family
peg_116	134802	135977	putative_dehydratase
peg_117	136825	136004	Trans-aconitate_2-methyltransferase_EC_2.1.1.144
peg_118	136778	136939	hypothetical_protein
peg_119	136945	137442	Transcriptional_regulator_MarR_family
peg_120	138285	137512	Two-component_transcriptional_response_regulator_LuxR_family
peg_121	138652	139053	Acetyltransferase
peg_122	140221	139058	Galactokinase_EC_2.7.1.6
peg_123	141210	140242	UDP-glucose_4-epimerase_EC_5.1.3.2
peg_124	142268	141207	Galactose-1-phosphate_uridylyltransferase_EC_2.7.7.10
peg_125	142447	144126	Predicted_sodium-dependent_galactose_transporter
peg_126	144148	144459	FIG00547529:_putative_membrane_protein
peg_127	145577	144900	Two-component_transcriptional_response_regulator_LuxR_family
peg_128	147694	145751	putative_secreted_protein
peg_129	149576	147762	putative_secreted_protein
peg_130	151629	149815	Bis-ABC_ATPase_Uup
peg_131	152585	151686	4-diphosphocytidyl-2-C-methyl-D-erythritol_kinase_EC_2.7.1.148
peg_132	153468	152593	SSU_rRNA_adenine1518-N6adenine1519-N6-dimethyltransferase_EC_2.1.1.182
peg_133	154793	153513	Resuscitation-promoting_factor_RpfB
peg_134	155800	154910	Uncharacterized_metal-dependent_hydrolase_YcfH
peg_135	156374	155841	hypothetical_protein
peg_136	157393	156548	16S_rRNA_cytidine1402-2'-O-methyltransferase_EC_2.1.1.198
peg_137	157476	159221	Protein-O-mannosyltransferase
peg_138	159364	160995	putative_penicillin-binding_protein
peg_139	161242	162855	putative_penicillin-binding_protein
peg_140	163261	162884	Sporulation-specific_cell_division_protein_SsgA-like
peg_141	163427	164488	Substrate-specific_component_NikM_of_nickel_ECF_transporter	Additional_substrate-specific_component_NikN_of_nickel_ECF_transporter
peg_142	164489	165250	Transmembrane_component_NikQ_of_energizing_module_of_nickel_ECF_transporter
peg_143	165247	166008	ATPase_component_NikO_of_energizing_module_of_nickel_ECF_transporter
peg_144	166076	167275	Putative_esterase
peg_145	167584	167309	hypothetical_protein
peg_146	168197	167685	YbaK_family_protein_SCO3165
peg_147	170617	168383	Integral_membrane_protein
peg_148	171340	170738	Transcriptional_regulator_AcrR_family
peg_149	171518	174868	Putative_protease
peg_150	175133	174939	FIG01121935:_hypothetical_protein
peg_151	176115	175222	Putative_oxidoreductase
peg_152	177101	176112	Putative_hydrolase
peg_153	178648	177098	Cyclohexanone_monooxygenase_EC_1.14.13.22
peg_154	178782	179483	Transcriptional_regulator_MerR_family
peg_155	180304	179480	Exodeoxyribonuclease_III_EC_3.1.11.2
peg_156	180353	180838	Acetyltransferase
peg_157	182296	181115	putative_membrane_protein
peg_158	183129	182470	Ribosomal-protein-S5p-alanine_acetyltransferase_EC_2.3.1.128
peg_159	183686	183147	Molybdopterin_adenylyltransferase_EC_2.7.7.75
peg_160	184222	183683	Cyclic_pyranopterin_monophosphate_synthase_EC_4.6.1.17
peg_161	185658	184309	Molybdopterin_molybdenumtransferase_EC_2.10.1.1
peg_162	186578	185664	UTP--glucose-1-phosphate_uridylyltransferase_EC_2.7.7.9
peg_163	186659	187273	5-formyltetrahydrofolate_cyclo-ligase_EC_6.3.3.2
peg_164	190213	187376	N-acyl-homoserine_lactone_acylase
peg_165	190614	192146	Na+H+_antiporter
peg_166	192393	193700	Uncharacterized_MFS-type_transporter
peg_167	193769	194083	Type_I_antifreeze_protein
peg_168	194166	195008	5'-methylthioadenosine_phosphorylase_EC_2.4.2.28
peg_169	195249	195842	putative_membrane_protein
peg_170	195954	196424	Large-conductance_mechanosensitive_channel
peg_171	196698	196498	hypothetical_protein
peg_172	197063	196695	hypothetical_protein
peg_173	197040	198098	Integral_membrane_protein
peg_174	198120	199211	Putative_hydrolase
peg_175	199380	200606	LD-transpeptidase
peg_176	200853	201530	hypothetical_protein
peg_177	203783	201624	PTS_system_fructose-specific_IIA_component_EC_2.7.1.202	PTS_system_fructose-specific_IIB_component_EC_2.7.1.202	PTS_system_fructose-specific_IIC_component
peg_178	203926	203780	hypothetical_protein
peg_179	204870	203923	1-phosphofructokinase_EC_2.7.1.56
peg_180	205628	204867	Transcriptional_repressor_of_the_fructose_operon_DeoR_family
peg_181	207482	205962	Uncharacterized_MFS-type_transporter
peg_182	207546	208517	Transcriptional_regulator_YafY_family
peg_183	209338	208640	Transcriptional_regulator_AcrR_family
peg_184	210747	209749	RNA_polymerase_sigma_factor_RpoD
peg_185	210952	211470	Phosphinothricin_N-acetyltransferase_EC_2.3.1.183
peg_186	212279	211494	hypothetical_protein
peg_187	212363	212887	Transcriptional_regulator_MarR_family
peg_188	214547	213003	Uncharacterized_MFS-type_transporter
peg_189	215357	214686	Transcriptional_regulator_AcrR_family
peg_190	215630	216919	putative_secreted_protein
peg_191	216984	218594	Transcriptional_regulator_IclR_family
peg_192	219371	218793	Integrase
peg_193	219471	219857	hypothetical_protein
peg_194	220103	221455	hypothetical_protein
peg_195	223229	221829	Replicative_DNA_helicase_DnaB_EC_3.6.4.12
peg_196	223779	223657	hypothetical_protein
peg_197	224382	224948	hypothetical_protein
peg_198	225721	225017	Transcriptional_regulator_AcrR_family
peg_199	225796	226689	Putative_hydrolase
peg_200	226766	227467	hypothetical_protein
peg_201	228601	227489	Stage_II_sporulation_protein_E-like
peg_202	230004	228778	Integral_membrane_protein
peg_203	230101	231333	Transcriptional_regulator_ArsR_family
peg_204	231517	232038	Glutathione_peroxidase_EC_1.11.1.9_@_Thioredoxin_peroxidase_EC_1.11.1.15
peg_205	232144	233004	Transcriptional_regulator_MerR_family
peg_206	233284	233093	Small_DUF397-containing_protein
peg_207	234317	233460	CroC1-type_DNA-binding_domain-containing_protein_SCO4441
peg_208	235360	234602	hypothetical_protein_SCD6.18
peg_209	235550	238201	D-alanyl-D-alanine_carboxypeptidase_EC_3.4.16.4
peg_210	238303	238590	hypothetical_protein
peg_211	238587	240314	Integral_membrane_protein
peg_212	240563	242146	sodium-solute_symporter_putative
peg_213	242628	242218	putative_lyase
peg_214	243810	242695	ADP-ribosylglycohydrolase
peg_215	244827	243910	Transcriptional_regulator_LysR_family
peg_216	244921	245268	Integral_membrane_protein
peg_217	245526	246338	Putative_DNA-binding_protein
peg_218	246335	246547	Small_DUF397-containing_protein
peg_219	246631	247137	Integral_membrane_protein
peg_220	247684	247121	putative_secreted_protein
peg_221	250387	247793	78-didemethyl-8-hydroxy-5-deazariboflavin_synthase_subunit_1	78-didemethyl-8-hydroxy-5-deazariboflavin_synthase_subunit_2
peg_222	250596	252119	putative_secreted_protein
peg_223	252918	252091	hypothetical_protein
peg_224	253013	253477	hypothetical_protein
peg_225	253568	256540	Transcriptional_regulator_AfsR
peg_226	256758	256949	sigma-like_protein
peg_227	259440	257047	Putative_serinethreonine_protein_kinase
peg_228	260306	259632	Putative_hydrolase
peg_229	260540	261187	Transcriptional_regulator_AcrR_family
peg_230	261692	261219	Transcriptional_regulator_AsnC_family
peg_231	261775	262413	Transporter_LysE_family
peg_232	262506	262931	hypothetical_protein
peg_233	262995	263678	Pyridoxamine_5'-phosphate_oxidase_EC_1.4.3.5
peg_234	264476	263745	Acetyltransferase
peg_235	264505	265704	Putative_monooxygenase
peg_236	267062	265722	Uncharacterized_MFS-type_transporter
peg_237	267110	268126	Transcriptional_regulator_AraC_family
peg_238	268982	268497	Uncharacterized_protein_with_histidine_kinase-like_ATPase_domain
peg_239	270042	269530	putative_calcium_binding_protein
peg_240	270550	270170	Anti-sigma_factor_antagonist_SCO4410
peg_241	270898	271488	RNA_polymerase_ECF-type_sigma_factor
peg_242	271485	272852	putative_immediate_early_protein
peg_243	273594	272860	hypothetical_protein
peg_244	273819	274484	hypothetical_protein
peg_245	274497	275474	Efflux_ABC_transporter_ATP-binding_protein
peg_246	275471	276256	Efflux_ABC_transporter_permease_protein
peg_247	277221	276328	Formyltetrahydrofolate_deformylase_EC_3.5.1.10
peg_248	277769	277269	hypothetical_protein
peg_249	277887	279203	putative_lipoprotein
peg_250	281191	279248	putative_membrane_protein
peg_251	282778	281393	Transcriptional_regulator
peg_252	283110	283763	hypothetical_protein
peg_253	284687	283797	Hydrolase_alphabeta_fold_family
peg_254	285947	285255	Iron-dependent_repressor_IdeRDtxR
peg_255	286170	286925	hypothetical_protein
peg_256	288392	286965	hypothetical_protein
peg_257	289379	288513	RidAYER057cUK114_superfamily_group_6	N-acetyltransferase
peg_258	290838	289738	Citrate_synthase_si_EC_2.3.3.1
peg_259	291089	291766	Pyridoxamine_5'-phosphate_oxidase_EC_1.4.3.5
peg_260	292487	291837	Transcriptional_regulator_AcrR_family
peg_261	293209	292475	Isohexenylglutaconyl-CoA_hydratase_EC_4.2.1.57
peg_262	294774	293206	4-coumarate--CoA_ligase_1_EC_6.2.1.12
peg_263	295948	294803	Acyl-CoA_dehydrogenase_EC_1.3.8.-_Mycobacterial_subgroup_FadE12_in_terpen_utilization_operon
peg_264	297874	296030	Geranyl-CoA_carboxylase_biotin-containing_subunit_EC_6.4.1.5
peg_265	299487	297889	Geranyl-CoA_carboxylase_carboxyl_transferase_subunit_EC_6.4.1.5
peg_266	301154	299484	Terpene_utilization_protein_AtuA
peg_267	301945	301151	FIG01121555:_hypothetical_protein
peg_268	303886	302102	Putative_serinethreonine_protein_kinase
peg_269	304963	303974	Integral_membrane_protein
peg_270	304991	305173	hypothetical_protein
peg_271	305170	305622	mut-like_protein
peg_272	307141	305753	putative_integrin-like_protein
peg_273	307157	307498	hypothetical_protein
peg_274	307495	308679	FIG01126559:_hypothetical_protein
peg_275	311542	308684	Fe-S_protein_homolog_of_lactate_dehydrogenase_SO1521
peg_276	311653	312771	Phosphoserine_aminotransferase_EC_2.6.1.52
peg_277	313682	312855	Efflux_ABC_transporter_permease_protein
peg_278	314662	313679	Efflux_ABC_transporter_ATP-binding_protein
peg_279	314756	315559	Transcriptional_regulator_AcrR_family
peg_280	316504	315533	Integral_membrane_protein
peg_281	316617	317288	Cellobiohydrolase_A_14-beta-cellobiosidase_A
peg_282	318034	317267	weak_similarity_to_aminoglycoside_nucleotidyltransferase
peg_283	318125	318718	hypothetical_protein
peg_284	318771	319763	Uncharacterized_oxidoreductase_YrpG
peg_285	320487	319915	2'-5'_RNA_ligase
peg_286	321797	320523	Uncharacterized_MFS-type_transporter
peg_287	322348	321911	Transcriptional_regulator_MarR_family
peg_288	322505	322687	hypothetical_protein
peg_289	324161	322704	Guaninehypoxanthine_permease
peg_290	324344	324598	Integral_membrane_protein
peg_291	324604	325164	GCN5-related_N-acetyltransferase_SCAB_88261
peg_292	325264	327657	Cation-transporting_ATPase_E1-E2_family
peg_293	330838	327716	hypothetical_protein_SCD12A.14
peg_294	331971	331042	hypothetical_protein
peg_295	332327	333718	Integral_membrane_protein
peg_296	333792	334280	putative_lipoprotein
peg_297	334250	334999	Futalosine_hydrolase_EC_3.2.2.26
peg_298	334989	335852	14-dihydroxy-6-naphtoate_synthase
peg_299	336249	335866	Cold_shock_protein_of_CSP_family_=_SCO4325
peg_300	336412	336684	Integral_membrane_protein
peg_301	337304	336639	Putative_hydrolase
peg_302	338510	337485	Integral_membrane_protein
peg_303	338649	341267	Putative_DNA-binding_protein
peg_304	341453	341569	hypothetical_protein
peg_305	341692	341904	Integral_membrane_protein
peg_306	341981	343618	putative_ATP-dependent_DNA_helicase
peg_307	343807	343622	hypothetical_protein
peg_308	344112	346157	ATPGTP-binding_protein
peg_309	347029	346340	Cytoplasmic_copper_homeostasis_protein_CutC
peg_310	347809	347126	hypothetical_protein
peg_311	348493	347843	Transcriptional_regulator_AcrR_family
peg_312	348601	349263	COG4339_metal-dependent_phosphohydrolase_HD_superfamily
peg_313	349274	350341	Acetyltransferase_GNAT_family
peg_314	350610	350323	Protein_of_unknown_function_DUF4031
peg_315	351013	350630	hypothetical_protein
peg_316	351081	351983	Transcriptional_regulator_RpiR_family
peg_317	351987	352100	hypothetical_protein
peg_318	352097	353032	N-acetylmuramic_acid_6-phosphate_etherase_EC_4.2.1.126
peg_319	354591	355163	hypothetical_protein
peg_320	355557	355192	Integral_membrane_protein
peg_321	357079	355562	putative_carboxylesterase
peg_322	358307	357177	24-dienoyl-CoA_reductase_[NADPH]_EC_1.3.1.34
peg_323	360164	358539	Heat_shock_protein_60_kDa_family_chaperone_GroEL
peg_324	360758	360555	Cold_shock_protein_of_CSP_family
peg_325	361441	361166	MoaDThiS_family_protein_clustered_with_threonine_synthase
peg_326	362751	361438	Threonine-synthase-like_protein_1
peg_327	363067	364011	Glucosyl-3-phosphoglycerate_synthase_EC_2.4.1.266
peg_328	364689	364024	putative_secreted_protein
peg_329	364836	366239	Alphaalpha-trehalose-phosphate_synthase_[UDP-forming]_EC_2.4.1.15
peg_330	367166	366297	Trehalose-6-phosphate_phosphatase_EC_3.1.3.12
peg_331	367525	367271	hypothetical_protein
peg_332	368766	367531	ABC_transporter_substrate-binding_protein_cluster_1_maltoseg3ppolyamineiron
peg_333	368960	369961	Predicted_N-acetyl-glucosamine_kinase_2_ROK_family_EC_2.7.1.59
peg_334	369961	371106	N-acetylglucosamine-6-phosphate_deacetylase_EC_3.5.1.25
peg_335	371238	372170	Tagatose-6-phosphate_kinase_EC_2.7.1.144
peg_336	373205	372243	Putative_dimeric_protein
peg_337	374992	373325	GGDEF_domain_protein
peg_338	375395	375913	NADH-FMN_oxidoreductase
peg_339	375962	376444	Acetyltransferase
peg_340	376878	376441	Peptidyl-tRNA_hydrolase_ArfB_EC_3.1.1.29
peg_341	377035	377610	Tellurium_resistance_protein_TerD
peg_342	378456	377791	Two-component_transcriptional_response_regulator_LuxR_family
peg_343	379795	378554	Two-component_system_sensor_histidine_kinase
peg_344	380049	379792	hypothetical_protein
peg_345	380048	380608	Y14336_putative_extracellular_protein_containing_predicted_35aa_signal_peptide
peg_346	380695	382098	putative_metallopeptidase
peg_347	382095	382670	hypothetical_protein
peg_348	383474	382701	Pentapeptide_repeat_family_protein
peg_349	383558	384718	hypothetical_protein
peg_350	384800	385780	Putative_oxidoreductase
peg_351	385847	387349	Uncharacterized_MFS-type_transporter
peg_352	388811	387423	GlycineD-amino_acid_oxidases_deaminating
peg_353	388963	389844	Aminoglycoside_6-phosphotransferase_putative
peg_354	393081	389935	Putative_transcriptional_regulatory_protein
peg_355	393439	394122	Transcriptional_regulator_LuxR_family
peg_356	394286	394975	hypothetical_protein
peg_357	394972	397074	ATPase_AAA_family
peg_358	398536	397094	putative_hydrolytic_protein
peg_359	400038	398626	hypothetical_protein
peg_360	400383	401996	Phage_tail_sheath_protein_FI
peg_361	402053	402496	FIG01125450:_hypothetical_protein
peg_362	402496	402993	putative_secreted_protein
peg_363	402990	403148	Uncharacterized_protein_Msr6553
peg_364	403152	407435	hypothetical_protein
peg_365	407509	407931	FIG01123047:_hypothetical_protein
peg_366	407971	408693	FIG00613121:_hypothetical_protein
peg_367	408693	410618	VgrG_protein
peg_368	410692	411189	T6SS_lysozyme-like_component_TssE
peg_369	411189	413147	T6SS_baseplate_protein_J-like_component
peg_370	413144	413716	putative_secreted_protein
peg_371	414990	413671	hypothetical_protein
peg_372	414982	415884	putative_membrane_protein
peg_373	416004	417677	putative_proteinase
peg_374	418462	417917	hypothetical_protein
peg_375	418656	418775	hypothetical_protein
peg_376	418999	419868	hypothetical_protein
peg_377	419948	420337	hypothetical_protein
peg_378	420341	421144	hypothetical_protein
peg_379	421851	421462	Nudix_hydrolase_family_protein
peg_380	421926	422054	Phage_integrase
peg_381	422427	423563	ABC_transporter_ATP-binding_protein_cluster_1_maltoseg3ppolyamineiron;_ABC_transporter_ATP-binding_protein_cluster_10_nitratesulfonatebicarbonate
peg_382	423832	424302	putative_small_membrane_protein
peg_383	424378	425115	putative_guanyltransferase
peg_384	426959	425211	Integral_membrane_protein
peg_385	428026	427085	23S_rRNA_guanosine2251-2'-O-methyltransferase_EC_2.1.1.185
peg_386	429587	428148	Cysteinyl-tRNA_synthetase_EC_6.1.1.16
peg_387	430179	429670	2-C-methyl-D-erythritol_24-cyclodiphosphate_synthase_EC_4.6.1.12
peg_388	430945	430169	2-C-methyl-D-erythritol_4-phosphate_cytidylyltransferase_EC_2.7.7.60
peg_389	431707	431225	CarD-like_transcriptional_regulator
peg_390	432395	433135	putative_lipoprotein
peg_391	433898	433218	Phosphate_regulon_transcriptional_regulatory_protein_PhoB_SphR
peg_392	435163	433895	Phosphate_regulon_sensor_protein_PhoR_SphS_EC_2.7.13.3
peg_393	435392	436069	Phosphate_transport_system_regulatory_protein_PhoU
peg_394	436275	436451	hypothetical_protein
peg_395	436563	436811	hypothetical_protein
peg_396	436951	437340	Integral_membrane_protein
peg_397	437426	438904	archaeal_ATPase_fused_to_C-terminal_DUF234_domain
peg_398	439166	439723	Uncharacterized_DUF664_protien_SCO4371
peg_399	440011	440286	hypothetical_protein
peg_400	441141	440380	Phosphoglycerate_mutase_EC_5.4.2.11
peg_401	441331	442677	Uncharacterized_MFS-type_transporter
peg_402	443183	442728	hypothetical_protein
peg_403	443233	444045	Transcriptional_regulator_AraC_family
peg_404	444556	444053	Uncharacterized_protein_Rv0487MT0505_clustered_with_mycothiol_biosynthesis_gene
peg_405	446009	444549	D-inositol-3-phosphate_glycosyltransferase_EC_2.4.1.250
peg_406	446137	446964	Uncharacterized_protein_SCO4203
peg_407	447184	448305	putative_NLPP60-family_secreted_protein
peg_408	448565	450037	Putative_regulatory_protein
peg_409	450431	450078	putative_membrane_protein
peg_410	451159	450551	hypothetical_protein
peg_411	451734	451240	XRE_family_transcriptional_regulator_SCO4198
peg_412	453597	451816	hypothetical_protein
peg_413	454159	453800	Transcriptional_regulator_HxlR_family
peg_414	454210	455100	3-hydroxyisobutyrate_dehydrogenase_family_protein
peg_415	457208	455151	ATPGTP-binding_protein
peg_416	457960	457355	Transcriptional_regulator_AcrR_family
peg_417	458150	458911	hypothetical_protein
peg_418	459769	458987	hydrolase
peg_419	460623	459769	GntR-family_transcriptional_regulator_DevA_required_for_proper_development
peg_420	460796	460984	hypothetical_protein
peg_421	461166	461351	putative_membrane_protein
peg_422	462818	461526	Enhanced_intracellular_survival_protein
peg_423	463876	462878	Hypothetical_protein_of_L-Asparaginase_type_2-like_superfamily
peg_424	464623	463970	AmfC_protein
peg_425	464803	465228	D-aminoacyl-tRNA_deacylase_EC_3.1.1.96
peg_427	466697	466260	Nickel_uptake_regulation_protein_NUR	Ferric_uptake_regulation_protein_FUR
peg_428	467289	466714	DUF1794
peg_429	467413	467315	Small_membrane_protein_SCO4178
peg_430	467553	467915	FIG01127210:_hypothetical_protein
peg_431	468765	468001	3-alpha-or_20-beta-hydroxysteroid_dehydrogenase_EC_1.1.1.53
peg_432	469615	468794	Oxidoreductase_short-chain_dehydrogenasereductase_family
peg_433	469778	470407	Transcriptional_regulator_AcrR_family
peg_434	470677	470417	Integral_membrane_protein
peg_435	471065	470778	Sulfur_metabolism_protein_SseC
peg_436	471945	471100	Thiosulfate_sulfurtransferase_rhodanese_EC_2.8.1.1
peg_437	472227	472346	hypothetical_protein
peg_438	473122	472385	putative_secreted_protein
peg_439	474711	473272	Integral_membrane_protein
peg_440	474968	474714	Molybdopterin_synthase_sulfur_carrier_subunit
peg_441	475891	475031	Hydrolase
peg_442	476158	476934	Nitrogen_metabolism_regulator_GlnR_OmpR_family
peg_443	476977	477999	Transcriptional_regulator_LacI_family
peg_444	478125	479183	Protease
peg_445	479243	479983	Two-component_transcriptional_response_regulator_OmpR_family
peg_446	479980	481434	Two-component_system_sensor_histidine_kinase
peg_447	481664	481461	Small_DUF397-containing_protein
peg_448	482485	481661	hypothetical_protein
peg_449	482611	482901	hypothetical_protein
peg_450	484831	483017	5'-nucleotidase_EC_3.1.3.5
peg_451	485051	485980	Acetyl-CoA:Cys-GlcN-Ins_acetyltransferase_mycothiol_synthase_MshD_EC_2.3.1.189
peg_452	486656	486018	putative_ABC_transport_system_transmembrane_protein
peg_453	488167	486644	putative_ABC_transport_system_transmembrane_protein
peg_454	489030	488164	ABC_transporter_ATP-binding_protein
peg_455	489928	489095	Integral_membrane_protein
peg_456	490467	489925	RNA_polymerase_ECF-type_sigma_factor
peg_457	490721	493045	Polyphosphate_kinase_EC_2.7.4.1
peg_458	493026	494249	hypothetical_protein
peg_459	494278	494799	putative_mutT-like_protein
peg_460	495020	496147	Phosphate_ABC_transporter_substrate-binding_protein_PstS_TC_3.A.1.7.1
peg_461	496269	497282	Phosphate_ABC_transporter_permease_protein_PstC_TC_3.A.1.7.1
peg_462	497279	498337	Phosphate_ABC_transporter_permease_protein_PstA_TC_3.A.1.7.1
peg_463	498395	499171	Phosphate_ABC_transporter_ATP-binding_protein_PstB_TC_3.A.1.7.1
peg_464	500346	499348	Probable_low-affinity_inorganic_phosphate_transporter
peg_465	500974	500354	Phosphate_transport_regulator_distant_homolog_of_PhoU
peg_466	501211	501597	Repressor_CsoR_of_the_copZA_operon
peg_467	501814	501623	hypothetical_protein
peg_468	502734	501892	putative_lipoprotein
peg_469	502849	503037	hypothetical_protein
peg_470	503820	503110	putative_membrane-associated_phospholipid_phosphatase_PAP2_superfamily
peg_471	505062	504061	Cell_wall-associated_hydrolases_invasion-associated_proteins
peg_472	505430	505738	Integral_membrane_protein
peg_473	505905	506702	Integral_membrane_protein
peg_474	506692	508044	Integral_membrane_protein
peg_475	508041	509600	putative_membrane_protein
peg_476	509613	511025	ATPGTP-binding_protein
peg_477	511048	512550	putative_membrane_protein
peg_478	513151	512615	Acetyltransferase
peg_479	513177	514529	Two-component_system_sensor_histidine_kinase
peg_480	514526	515191	Two-component_transcriptional_response_regulator_LuxR_family
peg_481	933	385	Transcriptional_regulator_MarR_family
peg_482	1058	2347	Integral_membrane_protein
peg_483	4062	2410	Uncharacterized_RsbU-domain-containing_protein_SCO4120
peg_484	5632	4262	NADH_dehydrogenase_EC_1.6.99.3
peg_485	6062	6817	Transcriptional_regulator_AcrR_family
peg_486	7042	8943	putative_membrane_protein
peg_487	11387	9270	putative_secreted_protein
peg_488	11481	11618	FIG01134080:_hypothetical_protein
peg_489	12068	13489	sporulation_associated_protein
peg_490	13577	14818	L-2-hydroxyglutarate_oxidase_EC_1.1.3.15
peg_491	14832	15677	tRNA_guanine46-N7-methyltransferase_EC_2.1.1.33
peg_492	15688	17178	Integral_membrane_protein
peg_493	18163	17219	Aldoketo_reductase_SCO4109_family
peg_494	19334	18303	Putative_peptidase
peg_495	19674	19549	hypothetical_protein
peg_496	20937	19738	Stage_II_sporulation_protein_E-like
peg_497	22383	21253	25-diamino-6-ribosylamino-pyrimidinone_5-phosphate_reductase_fungalarchaeal_EC_1.1.1.302	25-diamino-6-ribitylamino-pyrimidinone_5-phosphate_deaminase_fungal_EC_3.5.4.-
peg_498	24199	22664	BAT1-like
peg_499	26641	24353	ATP-dependent_RNA_helicase
peg_500	27344	26775	putative_lipoprotein
peg_501	27923	27537	hypothetical_protein
peg_502	28018	29637	Integral_membrane_protein
peg_503	30152	34096	ATP-dependent_helicase_HrpA
peg_504	34477	34671	hypothetical_protein
peg_505	35319	35113	Putative_DNA-binding_protein
peg_506	35632	35453	hypothetical_protein
peg_507	36703	35852	hypothetical_protein
peg_508	36923	38017	Branched-chain_amino_acid_dehydrogenase_[deaminating]_EC_1.4.1.9EC_1.4.1.23
peg_509	38338	38589	Uncharacterized_protein_SCO4088
peg_510	39735	38668	Phosphoribosylformylglycinamidine_cyclo-ligase_EC_6.3.3.1
peg_511	41307	39781	Amidophosphoribosyltransferase_EC_2.4.2.14
peg_512	42131	41370	hypothetical_protein
peg_513	43096	42299	Uncharacterized_domain_SCO4084.N	Uncharacterized_protein_MSMEG_5817
peg_514	44419	43151	hypothetical_protein
peg_515	45367	44489	possible_secreted_peptidase
peg_516	45878	45396	hypothetical_protein
peg_517	46026	46610	hypothetical_protein
peg_518	48934	46676	Phosphoribosylformylglycinamidine_synthase_synthetase_subunit_EC_6.3.5.3
peg_519	49611	48931	Phosphoribosylformylglycinamidine_synthase_glutamine_amidotransferase_subunit_EC_6.3.5.3
peg_520	49880	49608	Phosphoribosylformylglycinamidine_synthase_PurS_subunit_EC_6.3.5.3
peg_521	50220	50537	Histone_protein_Lsr2
peg_522	51060	52076	Efflux_ABC_transporter_ATP-binding_protein
peg_523	52073	52888	Efflux_ABC_transporter_permease_protein
peg_524	52918	54183	putative_sensor_kinase
peg_525	54180	54794	Two-component_transcriptional_response_regulator_LuxR_family
peg_526	55858	54959	Phosphoribosylaminoimidazole-succinocarboxamide_synthase_EC_6.3.2.6
peg_527	57479	55956	hypothetical_protein_SCD25.06
peg_528	59717	57678	Integral_membrane_protein
peg_529	61303	60053	Phosphoribosylamine--glycine_ligase_EC_6.3.4.13
peg_530	63951	61462	DNA_polymerase_III_subunits_gamma_and_tau_EC_2.7.7.7
peg_531	65519	64239	hypothetical_protein
peg_532	65814	65596	hypothetical_protein
peg_533	67250	66015	Uncharacterized_protein_Rv2655c_and_similar
peg_534	67666	67247	hypothetical_protein
peg_535	68580	67663	hypothetical_protein
peg_536	69269	68577	hypothetical_protein
peg_537	69670	69359	hypothetical_protein
peg_538	72029	69903	hypothetical_protein
peg_539	73635	72031	hypothetical_protein
peg_540	74050	73712	hypothetical_protein
peg_541	75057	74050	hypothetical_protein
peg_542	75587	75054	hypothetical_protein
peg_543	201	332	hypothetical_protein
peg_544	1008	1787	Oxidoreductase_short-chain_dehydrogenasereductase_family
peg_545	2778	1882	Transcriptional_regulator_LysR_family
peg_546	3203	2895	Integral_membrane_protein
peg_547	5248	3233	Copper_resistance_protein_CopC	Copper_resistance_protein_CopD
peg_548	6193	5417	Oxidoreductase_short-chain_dehydrogenasereductase_family
peg_549	6681	6190	FIG018171:_hypothetical_protein_of_Cupin_superfamily
peg_550	7310	6678	Acetyltransferase
peg_551	9372	7303	putative_penicillin_amidase
peg_552	9455	10183	siderophore-interacting_protein
peg_553	10209	10799	hypothetical_protein
peg_554	11202	11873	Integral_membrane_protein
peg_555	11896	12219	hypothetical_protein
peg_556	12277	12414	hypothetical_protein
peg_557	12555	12851	hypothetical_protein
peg_558	12963	13601	putative_membrane_protein
peg_559	14251	13610	Uracil_phosphoribosyltransferase_EC_2.4.2.9
peg_560	14352	14582	hypothetical_protein
peg_561	14861	15403	hypothetical_protein
peg_563	16145	16291	hypothetical_protein
peg_564	16395	16571	Small_membrane_protein_SCO4037
peg_565	16571	16864	Stress_responsive_alpha-beta_barrel_domain_protein_Dabb
peg_566	18100	16985	Putative_regulatory_protein
peg_567	18450	19301	RNA_polymerase_sigma_factor_SigB
peg_568	19593	20531	RNA_polymerase_sigma_factor_SigB
peg_569	20859	20662	putative_membrane_protein
peg_570	21066	21569	Transcriptional_regulator_MarR_family
peg_571	21655	24138	Uncharacterized_MFS-type_transporter
peg_572	24248	25069	Protein_yceI_precursor
peg_573	25753	25052	hypothetical_protein
peg_574	26500	25772	hypothetical_protein
peg_575	26727	27143	anti_sigma_factor_antagonist
peg_576	27231	27701	probable_F420-dependent_enzyme
peg_577	28485	27730	Transcriptional_regulator_AcrR_family
peg_578	30145	28628	Uncharacterized_MFS-type_transporter
peg_579	32329	30242	Integral_membrane_protein
peg_580	33687	32326	Putative_glycosyltransferase
peg_581	35264	33702	Two-component_system_sensor_histidine_kinase
peg_582	36001	35261	Two-component_transcriptional_response_regulator_LuxR_family
peg_583	37066	36176	CorD2_protein
peg_584	37994	37107	hypothetical_protein
peg_585	38121	38477	Redox-sensing_transcriptional_regulator_QorR
peg_586	39983	38499	FtsI-like_cell_elongation_transpeptidase
peg_587	40253	41593	hypothetical_protein
peg_588	42257	42748	putative_secreted_protein
peg_589	42926	42765	hypothetical_protein
peg_590	42954	47663	putative_two-component_system_sensor_kinaseresponse_regulator_bifunctional_protein
peg_591	48281	47703	Transcriptional_regulator_AcrR_family
peg_592	48421	49647	Integral_membrane_protein
peg_593	51651	49975	CoA_ligase_@_Long-chain_fatty-acid-CoA_ligase_EC_6.2.1.3_Mycobacterial_subgroup_FadD14
peg_594	52225	51767	Putative_RNA_polymerase_sigma_factor
peg_595	52212	52439	putative_small_membrane_protein
peg_596	53007	52681	putative_secreted_protein
peg_597	53414	54289	hypothetical_protein
peg_598	56070	54514	Serine_protease_HtrA_DegP_protein
peg_599	56315	57142	Glycerophosphoryl_diester_phosphodiesterase_EC_3.1.4.46
peg_600	57400	57305	hypothetical_protein
peg_601	57447	57908	Uncharacterized_protein_with_histidine_kinase-like_ATPase_domain
peg_602	58284	59249	SCBAC25E3.11c_unknown_len:_321aa:_contains_Pfam_match_to_entry_PF02810_SEC-C_SEC-C_motif.
peg_603	60159	59515	putative_membrane_protein
peg_604	61078	60413	hypothetical_protein
peg_605	61728	63221	Serine_phosphatase_RsbU_regulator_of_sigma_subunit
peg_606	63373	64839	Xaa-Pro_aminopeptidase_EC_3.4.11.9
peg_607	65368	64907	hypothetical_protein
peg_608	65633	66469	Integral_membrane_protein
peg_609	66684	67439	Conserved_membrane_protein_in_copper_uptake_YcnI
peg_610	67566	68216	Cytochrome_oxidase_biogenesis_protein_Sco1SenCPrrC_thiol-disulfide_reductase_involved_in_CuI_insertion_into_CoxII_CuA_center
peg_611	68213	68752	Copper_metallochaperone_PCuAC_inserts_CuI_into_cytochrome_oxidase_subunit_II
peg_612	68766	70724	Copper_resistance_protein_CopC	Copper_resistance_protein_CopD
peg_613	70733	72061	Putative_Dyp-type_peroxidase_associated_with_bacterial_analog_of_Cox17_protein
peg_614	72142	73074	Prephenate_dehydratase_EC_4.2.1.51
peg_615	73646	74923	Seryl-tRNA_synthetase_EC_6.1.1.11
peg_616	74920	75765	Hydrolase_HAD_superfamily
peg_617	76945	76226	Integral_membrane_protein
peg_618	77868	76957	Efflux_ABC_transporter_ATP-binding_protein
peg_619	78773	77865	Integral_membrane_protein
peg_620	79725	78763	Efflux_ABC_transporter_ATP-binding_protein
peg_621	79936	81687	Putative_oxidoreductase
peg_622	81896	82342	FIG01124858:_hypothetical_protein
peg_623	82395	83300	Coenzyme_F420-dependent_N5N10-methylene_tetrahydromethanopterin_reductase_and_related_flavin-dependent_oxidoreductases
peg_624	83367	84236	Hydrolase_HAD_superfamily
peg_625	85307	84264	possible_secreted_peptidase
peg_626	87136	85454	Putative_two-component_sensor
peg_627	90759	87247	Efflux_ABC_transporter_for_glutathioneL-cysteine_essential_for_assembly_of_bd-type_respiratory_oxidases_=_CydD_subunit	Efflux_ABC_transporter_for_glutathioneL-cysteine_essential_for_assembly_of_bd-type_respiratory_oxidases_=_CydC_subunit
peg_628	91832	90828	Cytochrome_d_ubiquinol_oxidase_subunit_II_EC_1.10.3.-
peg_629	93358	91853	Cytochrome_d_ubiquinol_oxidase_subunit_I_EC_1.10.3.-
peg_630	93569	93952	hypothetical_protein
peg_631	95084	94005	Biosynthetic_Aromatic_amino_acid_aminotransferase_beta_EC_2.6.1.57
peg_632	95510	96598	Transcriptional_regulator_LacI_family
peg_633	96825	97916	putative_serinethreonine_phosphatase
peg_634	98099	98968	Putative_transmembrane_protein
peg_635	100919	99108	Phosphomethylpyrimidine_synthase_ThiC_EC_4.1.99.17
peg_636	101173	102600	YibEF_family_protein
peg_637	103069	102662	Sporulation-specific_cell_division_protein_SsgA
peg_638	103923	103198	Transcriptional_regulator_IclR_family
peg_639	104454	104242	putative_membrane_protein
peg_640	104954	104637	Putative_membrane-spanning_protein
peg_641	105014	105391	putative_membrane_protein
peg_642	105396	105890	Low_molecular_weight_protein_tyrosine_phosphatase_EC_3.1.3.48
peg_643	105887	107065	Cystathionine_gamma-lyase_EC_4.4.1.1
peg_644	107286	108191	Transcriptional_regulator_LysR_family
peg_645	108257	108739	hypothetical_protein
peg_646	108828	109694	Histone_acetyltransferase_HPA2_and_related_acetyltransferases
peg_647	110195	109776	PduO
peg_648	111521	110310	Uncharacterized_MFS-type_transporter
peg_649	111661	112125	Transcriptional_regulator_MarR_family
peg_650	112149	112601	Transcriptional_regulator
peg_651	114047	112662	Beta-lactamase_class_C-like_and_penicillin_binding_proteins_PBPs_superfamily
peg_652	114797	114360	hypothetical_protein
peg_653	115384	115247	hypothetical_protein
peg_654	115557	115856	hypothetical_protein
peg_655	115941	117182	hypothetical_protein
peg_656	119033	117555	Replicative_DNA_helicase_DnaB_EC_3.6.4.12
peg_657	119493	120830	putative_DNA-damage-inducible_protein_F
peg_658	121407	120961	LSU_ribosomal_protein_L9p
peg_659	121662	121426	SSU_ribosomal_protein_S18p_@_SSU_ribosomal_protein_S18p_zinc-dependent
peg_660	122293	121703	Single-stranded_DNA-binding_protein
peg_661	122661	122371	SSU_ribosomal_protein_S6p
peg_662	122937	123242	putative_membrane_protein
peg_663	123379	124500	Lipid_II:glycine_glycyltransferase_EC_2.3.2.16
peg_664	124560	125591	FIG01125342:_hypothetical_protein
peg_665	127196	125682	Integral_membrane_protein
peg_666	129663	127327	Multimodular_transpeptidase-transglycosylase_EC_2.4.1.129_EC_3.4.-.-
peg_667	129688	130062	hypothetical_protein
peg_668	130370	131047	Transcriptional_regulator_PadR_family
peg_669	131092	132174	Inositol-1-phosphate_synthase_EC_5.5.1.4
peg_670	132253	133512	Uncharacterized_MFS-type_transporter
peg_671	133596	134129	hypothetical_protein
peg_672	135687	134209	CCA_tRNA_nucleotidyltransferase_EC_2.7.7.72
peg_673	135880	138333	FIG01967133:_Putative_secreted_protein
peg_674	138378	140768	Peptidoglycan_lipid_II_flippase_MurJ
peg_675	140908	142602	Pseudokinase_domain_in_MviN
peg_676	142630	143373	RNA_polymerase_ECF-type_sigma_factor
peg_677	143370	144245	FIG00822885:_hypothetical_protein
peg_678	144395	145366	Thioredoxin_reductase_EC_1.8.1.9
peg_679	145407	145739	Thioredoxin
peg_680	146438	145821	FIG007808:_N-acetyltransferase
peg_681	147881	146769	Chromosome_plasmid_partitioning_protein_ParB
peg_682	149002	147878	Chromosome_plasmid_partitioning_protein_ParA
peg_683	149892	149200	16S_rRNA_guanine527-N7-methyltransferase_EC_2.1.1.170
peg_684	150558	150046	RNA-binding_protein_Jag
peg_685	151875	150574	Inner_membrane_protein_translocase_and_chaperone_YidC_short_form_OxaI-like
peg_686	152253	151879	Membrane_protein_insertion_efficiency_factor_YidD
peg_687	152444	152250	Ribonuclease_P_protein_component_EC_3.1.26.5
peg_688	152499	152636	hypothetical_protein
peg_689	152779	152642	LSU_ribosomal_protein_L34p
peg_690	153156	155162	Chromosomal_replication_initiator_protein_DnaA
peg_691	155735	155595	hypothetical_protein
peg_692	156245	157375	DNA_polymerase_III_beta_subunit_EC_2.7.7.7
peg_693	157597	158472	6-phosphogluconate_dehydrogenase_decarboxylating_EC_1.1.1.44
peg_694	158538	159659	DNA_recombination_and_repair_protein_RecF
peg_695	159656	160255	Zn-ribbon-containing_possibly_RNA-binding_protein_and_truncated_derivatives
peg_696	160686	162770	DNA_gyrase_subunit_B_EC_5.99.1.3
peg_697	162813	165407	DNA_gyrase_subunit_A_EC_5.99.1.3
peg_698	165426	166148	FIG187021:_hypothetical_protein
peg_699	170680	166454	hypothetical_protein
peg_700	171756	171037	hypothetical_protein
peg_701	171778	171972	Ferredoxin
peg_702	171933	172919	methyltransferase_FkbM_family_domain_protein
peg_703	173715	172936	hypothetical_protein
peg_704	174512	173724	Transcriptional_regulator_GntR_family
peg_705	175101	174724	putative_secreted_protein
peg_706	175439	175567	Uncharacterized_membrane_protein_Ndas_5239
peg_707	175814	177100	putative_membrane_protein
peg_708	179450	177111	Putative_serinethreonine_protein_kinase
peg_709	180086	179538	Putative_DNA-binding_protein
peg_710	184291	180401	Polyketide_synthase_modules_and_related_proteins
peg_711	184292	184495	hypothetical_protein
peg_712	184492	185073	NADPH-dependent_FMN_reductase_domain_protein
peg_713	185194	185808	Serine_acetyltransferase_EC_2.3.1.30
peg_714	186059	187066	Cysteine_synthase_EC_2.5.1.47
peg_715	187063	188346	hypothetical_protein
peg_716	188343	190832	hypothetical_protein
peg_717	190829	191833	Cysteine_synthase_EC_2.5.1.47
peg_718	191824	192033	hypothetical_protein
peg_719	192081	193019	hypothetical_protein
peg_720	193117	194370	hypothetical_protein
peg_721	194550	194720	hypothetical_protein
peg_722	197728	194717	Transcriptional_regulator_AfsR_family
peg_723	198123	198899	2E6Z-farnesyl_diphosphate_synthase_EC_2.5.1.68
peg_724	199698	198997	Putative_regulatory_protein
peg_725	199781	199897	hypothetical_protein
peg_726	200084	200617	Peptidyl-prolyl_cis-trans_isomerase_EC_5.2.1.8
peg_727	200739	201626	FIG056164:_rhomboid_family_serine_protease
peg_728	202136	201882	FIG018426:_putative_septation_inhibitor_protein
peg_729	202324	203037	FIG215594:_Membrane_spanning_protein
peg_730	203119	203280	Uncharacterized_membrane_protein_SCO3852
peg_731	203277	203915	Para-aminobenzoate_synthase_amidotransferase_component_EC_2.6.1.85
peg_732	203912	205000	Integral_membrane_protein
peg_733	205014	205784	Integral_membrane_protein
peg_734	207925	205904	Serinethreonine-protein_kinase_PknB_EC_2.7.11.1
peg_735	209588	208116	FtsI-like_cell_elongation_transpeptidase
peg_736	211021	209585	FtsW-like_cell_division_membrane_protein_CA_C0505
peg_737	212644	211049	Serinethreonine_phosphatase_PPP_EC_3.1.3.16
peg_738	213256	212738	FHA-domain-containing_protein
peg_739	214145	213267	FIG00824290:_FHA_domain_protein
peg_740	215653	214784	Putative_dioxygenase
peg_741	216237	217718	hypothetical_protein
peg_742	217778	218590	hypothetical_protein
peg_743	218672	219001	Rhodanese-related_sulfurtransferase
peg_744	219186	220223	putative_membrane_protein
peg_745	220220	221518	putative_membrane_protein
peg_746	221515	222276	putative_rRNA_methylase
peg_747	223977	222286	Phenylacetic_acid_degradation_protein_PaaN2_ring-opening_aldehyde_dehydrogenase_EC_1.2.1.3
peg_748	224152	225669	3-hydroxybutyryl-CoA_dehydrogenase_precursor_EC_1.1.1.157
peg_749	225666	226277	Transcriptional_regulator_AcrR_family
peg_750	226821	226306	Leucine-responsive_regulatory_protein_regulator_for_leucine_or_lrp_regulon_and_high-affinity_branched-chain_amino_acid_transport_system
peg_751	226996	228165	Branched-chain_alpha-keto_acid_dehydrogenase_E1_component_alpha_subunit_EC_1.2.4.4
peg_752	228162	229166	Branched-chain_alpha-keto_acid_dehydrogenase_E1_component_beta_subunit_EC_1.2.4.4
peg_753	229166	230680	Dihydrolipoamide_acyltransferase_component_of_branched-chain_alpha-keto_acid_dehydrogenase_complex_EC_2.3.1.168
peg_754	230783	231763	Molybdenum_cofactor_guanylyltransferase_EC_2.7.7.77	Uncharacterized_protein_Tfu_2252_sometimes_fused_with_molybdenum_cofactor_guanylyltransferase
peg_755	231763	233178	Molybdopterin_molybdenumtransferase_EC_2.10.1.1
peg_756	233175	234272	Potassium_channel_protein
peg_757	235203	234355	Daunorubicindoxorubicin_resistance_ABC_transporter_permease_protein
peg_758	236228	235200	Efflux_ABC_transporter_ATP-binding_protein
peg_759	236460	237440	putative_quinone_oxidoreductase
peg_760	238218	237451	hypothetical_protein
peg_761	238476	239015	hypothetical_protein
peg_762	240751	239108	protein_kinase
peg_763	241098	242729	protein_kinase
peg_764	243216	242809	hypothetical_protein
peg_765	243994	243320	Two-component_transcriptional_response_regulator_LuxR_family
peg_766	244300	245535	Branched-chain_alpha-keto_acid_dehydrogenase_E1_component_alpha_subunit_EC_1.2.4.4
peg_767	245537	246517	Branched-chain_alpha-keto_acid_dehydrogenase_E1_component_beta_subunit_EC_1.2.4.4
peg_768	246528	247958	Dihydrolipoamide_acyltransferase_component_of_branched-chain_alpha-keto_acid_dehydrogenase_complex_EC_2.3.1.168
peg_769	249033	248044	putative_membrane_protein
peg_770	249377	249030	Transcriptional_regulator_GntR_family
peg_771	250458	249481	D-alanyl-D-alanine_carboxypeptidase_EC_3.4.16.4
peg_772	250672	251322	Transcriptional_regulator_GntR_family
peg_773	251319	252629	Uncharacterized_MFS-type_transporter
peg_774	253551	252727	hypothetical_protein
peg_775	253770	254567	Aliphatic_amidase_AmiE_EC_3.5.1.4
peg_776	254644	255108	hypothetical_protein
peg_777	255632	255138	Uncharacterized_protein_SCO3805
peg_778	255978	255727	putative_membrane_protein
peg_779	257390	256092	Aspartyl_aminopeptidase_EC_3.4.11.21
peg_780	259313	257487	Acyl-CoA_dehydrogenase
peg_781	259476	259955	hypothetical_protein
peg_782	260075	261052	Pirin
peg_783	264352	262184	Uncharacterized_RsbU-domain-containing_protein_SCO3796
peg_784	264514	266277	Aspartyl-tRNA_synthetase_EC_6.1.1.12_@_Aspartyl-tRNAAsn_synthetase_EC_6.1.1.23
peg_785	266479	267354	Putative_DNA-binding_protein
peg_786	267351	267560	Small_DUF397-containing_protein
peg_787	267929	267564	Uncharacterized_protein_YjqA
peg_788	270750	268063	hypothetical_protein
peg_789	271257	270760	hypothetical_protein
peg_790	273106	271490	Methionyl-tRNA_synthetase_EC_6.1.1.10
peg_791	274848	273208	hypothetical_protein
peg_792	275113	277197	Putative_phosphatase
peg_793	278235	277225	Conserved_membrane_spanning_protein_with_endonucleaseexonucleasephosphatase_domain
peg_794	279311	278397	Integral_membrane_protein
peg_795	280016	279555	Integral_membrane_protein
peg_796	280085	281326	Integral_membrane_protein
peg_797	281390	282469	hypothetical_protein
peg_798	282635	282979	hypothetical_protein
peg_799	282987	285632	hypothetical_protein
peg_800	285632	287101	hypothetical_protein
peg_801	287429	287199	hypothetical_protein
peg_802	287534	288883	Putative_regulatory_protein
peg_803	288961	289680	hypothetical_protein
peg_804	290523	289756	putative_secreted_protein
peg_805	292330	290660	Alpha-glucosidase_EC_3.2.1.20
peg_806	293416	292424	Inosine-uridine_preferring_nucleoside_hydrolase_EC_3.2.2.1
peg_807	294050	293679	putative_membrane_protein
peg_808	294230	295855	hypothetical_protein
peg_809	296748	295870	Beta-lactamase_class_A-like_and_penicillin_binding_proteins_PBPs_superfamily
peg_810	297707	296745	Transcriptional_regulator_LysR_family
peg_811	297793	298797	putative_secreted_protein
peg_812	298841	300481	FtsI-like_protein
peg_813	300847	300593	Twin-arginine_translocation_protein_TatA
peg_814	301865	300951	Sporulation_control_protein_Spo0M
peg_815	302196	303536	UPF0053_protein_Rv1842cMT1890
peg_816	303533	304552	Integral_membrane_protein
peg_817	304779	305183	Integral_membrane_protein
peg_818	305180	305833	putative_lipoprotein
peg_819	305830	306321	RNA_polymerase_ECF-type_sigma_factor
peg_820	307191	306775	hypothetical_protein
peg_821	308984	307362	ATP-dependent_RNA_helicase
peg_822	309516	309313	Cold_shock_protein_of_CSP_family
peg_823	309832	310455	hypothetical_protein
peg_824	310701	311990	putative_membrane_protein
peg_825	312871	312002	hypothetical_protein
peg_826	313523	312939	stress_protein
peg_827	313863	313597	UPF0410_protein
peg_828	314011	315123	Leucine-specific_ABC_transporter_substrate-binding_protein_LivK_TC_3.A.1.4.1
peg_829	317264	315177	hypothetical_protein
peg_830	318597	317353	putative_integral_membrane_efflux_protein
peg_831	318755	318594	hypothetical_protein
peg_832	318840	319277	Putative_activity_regulator_of_membrane_protease_YbbK
peg_833	319398	320513	Protein_QmcA_possibly_involved_in_integral_membrane_quality_control
peg_834	321980	320559	hypothetical_protein
peg_835	322264	323703	hypothetical_protein
peg_836	323845	324693	hypothetical_protein
peg_837	325717	324761	hypothetical_protein
peg_838	326716	325736	NADPH_dependent_aldo-keto_reductase_=_YajO
peg_839	327281	326727	hypothetical_protein
peg_840	328885	327323	monooxygenase_FAD-binding
peg_841	329194	328901	hypothetical_protein
peg_842	329880	329191	hypothetical_protein
peg_843	330144	329884	hypothetical_protein
peg_844	331212	330211	3-oxoacyl-[acyl-carrier-protein]_synthase_KASIII_EC_2.3.1.180
peg_845	332222	331209	hypothetical_protein
peg_846	332698	332219	14-dihydroxy-2-naphthoyl-CoA_hydrolase_EC_3.1.2.28_in_menaquinone_biosynthesis
peg_847	332877	333911	Oxidoreductase_aldoketo_reductase_family
peg_848	334646	333954	transcriptional_regulatory_protein
peg_849	335701	334901	hypothetical_protein
peg_850	335872	335741	hypothetical_protein
peg_851	335871	337148	3-oxoacyl-[acyl-carrier-protein]_synthase_KASII_EC_2.3.1.179
peg_852	337766	337924	hypothetical_protein
peg_853	338030	338605	Deoxycytidine_triphosphate_deaminase_EC_3.5.4.30_dUMP-forming
peg_854	338619	339116	Xanthine-guanine_phosphoribosyltransferase_EC_2.4.2.22
peg_855	340149	339190	Integral_membrane_protein
peg_856	342613	340331	Fe-S_oxidoreductase
peg_857	342608	342865	hypothetical_protein
peg_858	342891	344015	hypothetical_protein
peg_859	344110	345966	Chaperone_protein_DnaK
peg_860	345963	346649	Heat_shock_protein_GrpE
peg_861	346692	347879	Chaperone_protein_DnaJ
peg_862	347885	348334	HspR_transcriptional_repressor_of_DnaK_operon
peg_863	348516	348644	hypothetical_protein
peg_864	348655	348921	hypothetical_protein
peg_865	349932	348934	Transcriptional_regulator_LysR_family
peg_866	350102	349929	hypothetical_protein
peg_867	350235	350552	DNA-binding_response_regulator_LuxR_family
peg_868	351219	350629	hypothetical_protein
peg_869	353048	351279	Efflux_ABC_transporter_permeaseATP-binding_protein_SCO0742
peg_870	353284	353502	hypothetical_protein
peg_871	353609	354220	hypothetical_protein
peg_872	354217	355209	hypothetical_protein
peg_873	355206	356411	hypothetical_protein
peg_874	356408	357529	hypothetical_protein
peg_875	357526	358365	hypothetical_protein
peg_876	358362	359657	hypothetical_protein
peg_877	359654	361018	hypothetical_protein
peg_878	361015	362049	hypothetical_protein
peg_879	362302	363411	ABC_transporter_substrate-binding_protein_cluster_2_ribosexylosearabinosegalactose
peg_880	363562	364599	Phage_repressor
peg_881	365545	364562	Phage_repressor
peg_882	366581	365571	Putative_regulatory_protein
peg_883	366698	366853	hypothetical_protein
peg_884	366859	367194	hypothetical_protein
peg_885	367452	370049	Chaperone_protein_ClpB_ATP-dependent_unfoldase
peg_886	370243	370779	hypothetical_protein
peg_887	372062	370842	Glutamine-dependent_2-keto-4-methylthiobutyrate_transaminase
peg_888	372267	372557	hypothetical_protein
peg_889	372926	372804	hypothetical_protein
peg_890	372960	373496	hypothetical_protein
peg_891	373608	375308	Spermidine_synthase_N-terminal_extension	Spermidine_synthase_EC_2.5.1.16
peg_892	375633	376844	Two-component_system_sensor_histidine_kinase
peg_893	376841	377590	Two-component_transcriptional_response_regulator_LuxR_family
peg_894	377655	378608	Carbon_monoxide_oxidation_accessory_protein_CoxG
peg_895	378690	379478	aldose_epimerase_family_protein
peg_896	379488	380036	Orotate_phosphoribosyltransferase_EC_2.4.2.10
peg_897	380193	381224	Fructose-bisphosphate_aldolase_class_II_EC_4.1.2.13
peg_898	381294	382766	Uncharacterized_MFS-type_transporter
peg_899	382836	383267	hypothetical_protein
peg_900	383426	384241	Tryptophan_23-dioxygenase_EC_1.13.11.11
peg_901	384234	385451	Kynureninase_EC_3.7.1.3
peg_902	385488	385829	hypothetical_protein
peg_903	385933	387024	Putative_lipaseesterase
peg_904	387320	388309	putative_secreted_protein
peg_905	388302	389579	putative_membrane_protein
peg_906	389572	390963	Two-component_system_sensor_histidine_kinase
peg_907	390960	391643	Two-component_transcriptional_response_regulator_NarLFixJ_family
peg_908	391832	393220	Two-component_system_sensor_histidine_kinase
peg_909	393217	393891	Two-component_transcriptional_response_regulator_LuxR_family
peg_910	394014	395225	Putative_cytochrome_P450_hydroxylase
peg_911	396936	395269	Efflux_ABC_transporter_permease_protein
peg_912	397907	396933	Efflux_ABC_transporter_ATP-binding_protein
peg_913	397981	398487	hypothetical_protein
peg_914	1140	208	hypothetical_protein
peg_915	1326	2609	Adenylosuccinate_synthetase_EC_6.3.4.4
peg_916	2747	3238	putative_secreted_protein
peg_917	3306	3506	hypothetical_protein
peg_918	3569	4444	Putative_RNA_polymerase_sigma_factor
peg_919	4488	4778	FIG01121497:_hypothetical_protein
peg_920	5462	4812	hypothetical_protein
peg_921	6281	5580	Transcriptional_regulator_GntR_family
peg_922	7802	6447	PLP-dependent_aminotransferase_NCgl2355_class_III
peg_923	8053	8664	Intracellular_protease
peg_924	8661	9128	Transcriptional_regulator_MarR_family
peg_925	9217	11079	Putative_serinethreonine_protein_kinase
peg_926	15442	11105	hypothetical_protein
peg_927	15938	15432	hypothetical_protein
peg_928	16883	16125	putative_membrane_protei
peg_929	17155	17499	Nucleoid-associated_protein_YaaK
peg_930	17573	18172	Recombination_protein_RecR
peg_931	18165	18824	hypothetical_protein
peg_932	19034	20311	Aspartokinase_EC_2.7.2.4
peg_933	20311	21387	Aspartate-semialdehyde_dehydrogenase_EC_1.2.1.11
peg_934	21879	22454	RNA_polymerase_ECF-type_sigma_factor
peg_935	22451	23668	putative_membrane_protein
peg_936	24532	23690	Cytochrome_oxidase_biogenesis_protein_Surf1_facilitates_heme_A_insertion
peg_937	24667	26514	Putative_peptidase
peg_938	28526	26631	Potassium_channel_protein
peg_939	28527	28682	hypothetical_protein
peg_940	28692	28826	hypothetical_protein
peg_941	28874	29383	Uncharacterized_protein_Sare_5090
peg_942	29509	31035	Inner_membrane_protein_YqiK
peg_943	32151	31066	Putative_regulatory_protein
peg_944	32578	32273	hypothetical_protein
peg_945	32914	32690	Uncharacterized_transcriptional_regulator_YozG_CroCI_family
peg_946	33411	32914	Putative_transmembrane_transport_protein
peg_947	33553	34683	hypothetical_protein
peg_948	34955	35254	hypothetical_protein
peg_949	35363	36883	Na+H+_antiporter
peg_950	36993	38219	Two-component_system_sensor_histidine_kinase
peg_951	40935	38389	hypothetical_protein
peg_952	41178	43781	Lanthionine_biosynthesis_protein_LanL-like_protein
peg_953	43892	44005	hypothetical_protein
peg_954	44096	44209	hypothetical_protein
peg_955	44368	46194	hypothetical_protein
peg_956	46191	48044	Heterodimeric_efflux_ABC_transporter_permeaseATP-binding_subunit_2
peg_957	48663	48013	Two-component_transcriptional_response_regulator_LuxR_family
peg_958	50371	48851	Na+-linked_D-alanine_glycine_permease
peg_959	51884	51057	Integral_membrane_protein
peg_960	52725	52477	hypothetical_protein
peg_961	52735	54774	Inner_membrane_protein_YqiK
peg_962	54852	59804	hypothetical_protein
peg_963	59788	59988	hypothetical_protein
peg_964	59985	60539	hypothetical_protein
peg_965	61338	60967	hypothetical_protein
peg_966	61811	61395	hypothetical_protein
peg_967	62258	61944	Nudix_hydrolase_family_protein
peg_968	63026	62802	hypothetical_protein
peg_969	63364	63248	hypothetical_protein
peg_970	64154	64834	hypothetical_protein
peg_971	64900	66321	hypothetical_protein
peg_972	66322	68142	FIG01128041:_hypothetical_protein
peg_973	68429	69382	hypothetical_protein
peg_974	69379	69918	Very-short-patch_mismatch_repair_endonuclease_G-T_specific
peg_975	71200	69911	hypothetical_protein
peg_976	72370	71672	hypothetical_protein
peg_977	72906	72448	hypothetical_protein
peg_978	73827	75302	Glutamyl-tRNA_synthetase_EC_6.1.1.17_@_Glutamyl-tRNAGln_synthetase_EC_6.1.1.24
peg_979	76243	75257	hypothetical_protein
peg_980	76854	76240	GTP_pyrophosphokinase
peg_981	78575	76860	Carbamoyltransferase
peg_982	79384	78593	hypothetical_protein
peg_983	80520	79402	hypothetical_protein
peg_984	81629	80520	Molybdenum_cofactor_biosynthesis_protein_A
peg_985	82631	81633	D-3-phosphoglycerate_dehydrogenase_EC_1.1.1.95
peg_986	83938	82628	hypothetical_protein
peg_987	84464	83982	hypothetical_protein
peg_988	84622	84503	hypothetical_protein
peg_989	84824	85459	hypothetical_protein
peg_990	85719	86147	Putative_transcriptional_regulator
peg_991	86158	87111	D-amino-acid_oxidase_EC_1.4.3.3
peg_992	87864	87160	hypothetical_protein
peg_993	88055	88408	hypothetical_protein
peg_994	88560	89162	hypothetical_protein
peg_995	90963	89626	putative_membrane_protein
peg_996	91864	91118	Helicase_loader_DnaI
peg_997	92748	91816	hypothetical_protein
peg_998	93293	93514	hypothetical_protein
peg_999	93561	93941	hypothetical_protein
peg_1000	93993	95522	Prophage_LambdaBa02_site-specific_recombinase_phage_integrase_family
peg_1001	101148	95767	hypothetical_protein
peg_1002	102101	101145	hypothetical_protein
peg_1003	104112	102094	hypothetical_protein
peg_1004	105480	104728	hypothetical_protein
peg_1005	106686	105760	Uncharacterized_metalohydrolase_SCO3582
peg_1006	106795	107259	LporfX
peg_1007	109701	107419	Multimodular_transpeptidase-transglycosylase_EC_2.4.1.129_EC_3.4.-.-
peg_1008	110111	110500	Transcriptional_regulator_WhiB_family
peg_1009	111948	110569	Anion-transporting_ATPase_Rv3680
peg_1010	112922	111945	Anion-transporting_ATPase_Rv3679
peg_1011	113073	113234	Uncharacterized_protein_MSMEG_6192
peg_1012	113231	113698	RidAYER057cUK114_superfamily_group_1
peg_1013	113943	114956	putative_epoxide_hydrolase
peg_1014	115016	116092	NUDIX_hydrolase-like_protein_SCO3573
peg_1015	116089	116949	MBL-fold_metallo-hydrolase_superfamily
peg_1016	117685	117011	cAMP-binding_proteins_-_catabolite_gene_activator_and_regulatory_subunit_of_cAMP-dependent_protein_kinases
peg_1017	118055	118960	Endonuclease_III_EC_4.2.99.18
peg_1018	119013	119720	Uncharacterized_Nudix_hydrolase_NudL
peg_1019	119768	120967	Putative_serine_protease
peg_1020	121159	121025	FIG01121670:_hypothetical_protein
peg_1021	122312	121344	Putative_hydrolase
peg_1022	122797	122309	Integral_membrane_protein
peg_1023	124337	122913	Na+H+_antiporter_NhaA_type
peg_1024	126520	124553	Acetyl-CoA_synthetase_EC_6.2.1.1
peg_1025	129223	126725	Na+-dependent_bicarbonate_transporter_BicA	Carbonic_anhydrase_beta_class_EC_4.2.1.1
peg_1026	129550	130839	putative_secreted_protein
peg_1027	131841	130861	similar_to_carbon_monoxide_dehydrogenase_nickel_insertion_protein
peg_1028	131953	132777	Putative_oxidoreductase
peg_1029	134040	133174	Phosphoserine_phosphatase_EC_3.1.3.3
peg_1030	134635	135810	Septum_site-determining_protein_MinD
peg_1031	135807	137216	Flp_pilus_assembly_protein_ATPase_CpaF
peg_1032	137200	138075	FIG016317:_Probable_conserved_transmembrane_protein
peg_1033	138072	138872	FIG054221:_Possible_conserved_alanine_rich_membrane_protein
peg_1034	139000	139227	FIG043778:_hypothetical_protein
peg_1035	139214	139600	putative_membrane_protein
peg_1036	139597	140100	Putative_membrane-spanning_protein
peg_1037	142581	140317	Putative_helicase
peg_1038	142937	143278	Anti-sigma_factor_antagonist_BldG
peg_1039	143388	143819	Serine-protein_kinase_RsbW_EC_2.7.11.1
peg_1040	144159	146564	Pyrophosphate-energized_proton_pump_EC_3.6.1.1
peg_1041	146771	147361	putative_small_secreted_protein
peg_1042	147378	148925	Putative_methyltransferase_SCO3545
peg_1043	149108	149305	putative_membrane_protein
peg_1044	149576	152425	DNA_topoisomerase_I_EC_5.99.1.2
peg_1045	152560	155910	MFS-type_secretion_effector	Thymidylate_kinase_EC_2.7.4.9
peg_1046	156175	157380	DNA_polymerase_III_delta_prime_subunit_EC_2.7.7.7
peg_1047	157461	159080	putative_proteinase
peg_1048	159427	160380	Putative_glycosyltransferase
peg_1049	160618	163947	Transcriptional_regulator_AfsR_family
peg_1050	165780	164071	DNA_polymerase_I_EC_2.7.7.7
peg_1051	166684	165932	putative_ClpX_protein
peg_1052	166723	167898	hypothetical_protein
peg_1053	168543	167923	putative_membrane_protein
peg_1054	168902	168597	SSU_ribosomal_protein_S14p_S29e_@_SSU_ribosomal_protein_S14p_S29e_zinc-independent
peg_1055	169138	168902	LSU_ribosomal_protein_L28p_@_LSU_ribosomal_protein_L28p_zinc-independent
peg_1056	169212	169376	LSU_ribosomal_protein_L33p_@_LSU_ribosomal_protein_L33p_zinc-independent
peg_1057	169383	169637	LSU_ribosomal_protein_L31p_@_LSU_ribosomal_protein_L31p_zinc-independent
peg_1058	169634	170797	Metal_chaperone_involved_in_Zn_homeostasis
peg_1059	170803	171036	SSU_ribosomal_protein_S18p_@_SSU_ribosomal_protein_S18p_zinc-independent
peg_1060	171339	171617	Small_DUF397-containing_protein
peg_1061	172157	171657	Putative_regulatory_protein
peg_1062	172237	172404	hypothetical_protein
peg_1063	172478	173338	CroC1-type_DNA-binding_domain-containing_protein_SCO3421
peg_1064	173421	174881	Putative_benzaldehyde_dehydrogenase_oxidoreductase_protein_EC_1.2.1.28
peg_1065	174913	175554	Transcriptional_regulator_PadR_family
peg_1066	175646	176587	Efflux_ABC_transporter_ATP-binding_protein
peg_1067	176584	177363	Efflux_ABC_transporter_permease_protein
peg_1068	178796	177372	Glutamate_decarboxylase_EC_4.1.1.15
peg_1069	178896	179657	Transcriptional_activator_TipA_MerR_family
peg_1070	180044	179679	UPF0145_protein_SCO3412
peg_1071	180177	181076	DedA_protein
peg_1072	182808	181102	putative_membrane_protein
peg_1073	183427	182936	Inorganic_pyrophosphatase_EC_3.6.1.1
peg_1074	183507	185108	D-alanyl-D-alanine_carboxypeptidase_EC_3.4.16.4
peg_1075	185296	186396	hypothetical_protein
peg_1076	186588	187634	tRNAIle-lysidine_synthetase_EC_6.3.4.19
peg_1077	187709	188269	Hypoxanthine-guanine_phosphoribosyltransferase_EC_2.4.2.8
peg_1078	188369	190504	Cell_division-associated_ATP-dependent_zinc_metalloprotease_FtsH
peg_1079	190627	191232	GTP_cyclohydrolase_I_EC_3.5.4.16_type_1
peg_1080	191771	191283	FIG027937:_secreted_protein
peg_1081	192444	191833	2-amino-4-hydroxy-6-hydroxymethyldihydropteridine_pyrophosphokinase_EC_2.7.6.3
peg_1082	192800	192441	Dihydroneopterin_aldolase_EC_4.1.2.25
peg_1084	194443	193583	Dihydropteroate_synthase_EC_2.5.1.15
peg_1085	196788	194983	L-O-lysylphosphatidylglycerol_synthase_EC_2.3.2.3
peg_1086	196958	198082	putative_membrane_protein
peg_1087	198212	199429	putative_secreted_protein
peg_1088	200902	199451	transmembrane_protein_distant_homology_with_ydbT
peg_1089	201420	200899	transmembrane_protein_distant_homology_with_ydbS
peg_1090	201452	202603	NADH-ubiquinone_oxidoreductase_chain_D_EC_1.6.5.3
peg_1091	203650	202568	SAM-dependent_methyltransferase_MidA
peg_1092	203769	204974	Two-component_system_sensor_histidine_kinase
peg_1093	205048	205722	Two-component_transcriptional_response_regulator_LuxR_family
peg_1094	205813	206445	TmrB-like_protein
peg_1095	207567	206461	Transcriptional_regulator
peg_1096	207727	207945	FIG01124566:_hypothetical_protein
peg_1097	209201	207969	putative_lyase
peg_1098	209247	209363	hypothetical_protein
peg_1099	209360	210340	Ketopantoate_reductase_PanG_EC_1.1.1.169
peg_1100	210337	211344	Pantoate--beta-alanine_ligase_EC_6.3.2.1
peg_1101	211341	213074	L-aspartate_oxidase_EC_1.4.3.16
peg_1102	213080	214060	Quinolinate_phosphoribosyltransferase_[decarboxylating]_EC_2.4.2.19
peg_1103	214066	214863	Pantothenate_kinase_type_III_CoaX-like_EC_2.7.1.33
peg_1104	215313	216053	putative_membrane_protein
peg_1105	216077	216256	putative_small_membrane_protein
peg_1106	216455	216865	Transcriptional_regulator_MecI_family
peg_1107	216875	217384	Acetyltransferase_GNAT_family
peg_1108	217620	217955	Histone_protein_Lsr2
peg_1109	218641	218000	hypothetical_proline-rich_protein
peg_1110	219225	221750	ATP-dependent_Clp_protease_ATP-binding_subunit_ClpC
peg_1111	224773	221822	putative_large_ATP-binding_protein
peg_1112	225482	224823	Acid_phosphatase_class_B
peg_1113	226056	226733	Putative_peptidase
peg_1114	227331	226744	Transcriptional_regulator_AcrR_family
peg_1115	227490	229091	Uncharacterized_MFS-type_transporter
peg_1116	230677	229211	Two-component_system_sensor_histidine_kinase
peg_1117	231405	230701	Two-component_transcriptional_response_regulator_LuxR_family
peg_1118	232142	231546	hypothetical_protein
peg_1119	232732	232199	RNA_polymerase_ECF-type_sigma_factor
peg_1120	234075	233086	AG-specific_adenine_glycosylase_EC_3.2.2.-
peg_1121	234704	234072	hypothetical_protein
peg_1122	234696	236600	Two-component_system_sensor_histidine_kinase
peg_1123	236597	237262	Two-component_transcriptional_response_regulator_LuxR_family
peg_1124	238006	237269	putative_membrane-associated_phospholipid_phosphatase_PAP2_superfamily
peg_1125	238071	238916	hypothetical_protein
peg_1126	240062	238938	DNA_integrity_scanning_protein_DisA
peg_1127	241553	240144	DNA_repair_protein_RadA
peg_1128	242196	244028	alanine-rich_protein
peg_1129	244915	244082	hypothetical_protein
peg_1130	244987	245919	Exopolyphosphatase_EC_3.6.1.11
peg_1131	246213	247049	Sugar_phosphate_isomerasesepimerases
peg_1132	247046	247657	Transcriptional_regulator_AcrR_family
peg_1133	247790	249643	Dihydroxy-acid_dehydratase_EC_4.2.1.9
peg_1134	251863	249674	Putative_serinethreonine_protein_kinase
peg_1135	252045	252371	Membrane_proteins_related_to_metalloendopeptidases
peg_1136	252522	253214	hypothetical_protein
peg_1137	253244	253798	Integral_membrane_protein
peg_1138	253846	254649	SAM-dependent_methyltransferase
peg_1139	254682	255635	Efflux_ABC_transporter_ATP-binding_protein
peg_1140	255632	256444	Efflux_ABC_transporter_permease_protein
peg_1141	256567	257379	Pyrroline-5-carboxylate_reductase_EC_1.5.1.2
peg_1142	258415	257399	Tryptophanyl-tRNA_synthetase_EC_6.1.1.2
peg_1143	89	736	Putative_phosphatase_YieH
peg_1144	806	1525	putative_membrane_protein
peg_1145	1549	2814	Putative_transmembrane_transport_protein
peg_1146	2834	3937	Deacetylases_including_yeast_histone_deacetylase_and_acetoin_utilization_protein
peg_1147	4151	4966	FIG01028991:_phosphatase
peg_1148	5063	5308	Excisionase-like_protein_SCO3328
peg_1149	5417	5515	hypothetical_protein
peg_1150	5725	6786	UDP-glucose_4-epimerase_EC_5.1.3.2
peg_1151	6801	7895	Acyltransferase_family_protein
peg_1152	9206	7965	hypothetical_protein
peg_1153	10243	9452	RNA_polymerase_ECF-type_sigma_factor
peg_1154	11472	10600	Phosphoserine_phosphatase_EC_3.1.3.3
peg_1155	11644	11985	Glutaredoxin-like_domain-containing_protein_PA3033
peg_1156	12260	13027	Redox-sensing_transcriptional_repressor_Rex
peg_1157	13024	14748	Glutamyl-tRNA_reductase_EC_1.2.1.70
peg_1158	14745	15704	Porphobilinogen_deaminase_EC_2.5.1.61
peg_1159	15701	17398	Uroporphyrinogen-III_methyltransferase_EC_2.1.1.107	Uroporphyrinogen-III_synthase_EC_4.2.1.75
peg_1160	17677	18627	Hemerythrin_domain_protein
peg_1161	19082	18624	hypothetical_protein
peg_1162	19198	20190	Porphobilinogen_synthase_EC_4.2.1.24
peg_1163	20995	20237	hypothetical_protein
peg_1164	21217	22707	Putative_DNA-binding_protein
peg_1165	22798	23700	hypothetical_protein
peg_1166	23778	25004	Aspartate_aminotransferase_AspB-44_EC_2.6.1.1
peg_1167	25066	25923	hypothetical_protein
peg_1168	27824	26067	Arginyl-tRNA_synthetase_EC_6.1.1.19
peg_1169	28022	29761	Lysyl-tRNA_synthetase_class_I_EC_6.1.1.6
peg_1170	31111	29849	Integral_membrane_protein
peg_1171	32099	31200	putative_secreted_protein
peg_1172	32239	32111	hypothetical_protein
peg_1173	33098	32232	hypothetical_protein
peg_1174	33303	34496	RNA-2'3'-PO4:RNA-5'-OH_ligase
peg_1175	35296	34517	YdfG-like_protein
peg_1176	35684	35346	Protein_of_unknown_function_UPF0060
peg_1177	35794	36903	coenzyme_F420-dependent_N5N10-methylene_tetrahydromethanopterin_reductase
peg_1178	36900	37523	NADPH-dependent_FMN_reductase_family_protein
peg_1179	37626	38348	Two-component_transcriptional_response_regulator_LuxR_family
peg_1180	38349	39782	Two-component_system_sensor_histidine_kinase
peg_1181	41335	39842	Putative_regulatory_protein
peg_1182	42270	41533	hypothetical_protein
peg_1183	43877	42267	putative_large_membrane_protein
peg_1184	44535	43888	Integral_membrane_protein
peg_1185	44807	45091	CopperI_chaperone_CopZ
peg_1186	45270	45680	Uncharacterized_cysteine-rich_DUF326_protein_bsYhjQSTM1261
peg_1187	46298	45765	putative_membrane_protein
peg_1188	47098	46418	putative_lipoprotein
peg_1189	47767	47240	putative_membrane_protein
peg_1190	47878	49152	Uncharacterized_amino_acid_permease_GabP_family
peg_1191	49476	49171	Transcriptional_regulator_PadR_family
peg_1192	49722	50264	Fluoride_ion_transporter_CrcB
peg_1193	50261	50635	Fluoride_ion_transporter_CrcB
peg_1194	51311	50685	hypothetical_protein
peg_1195	51675	52991	Glutamate-1-semialdehyde_21-aminomutase_EC_5.4.3.8
peg_1196	52988	53677	Hypothetical_related_to_broad_specificity_phosphatases_COG0406
peg_1197	53859	55163	putative_secreted_protein
peg_1198	55230	55880	Thiol:disulfide_oxidoreductase_related_to_ResA
peg_1199	55882	56652	Cytochrome_c-type_biogenesis_protein_CcdA_DsbD_analog
peg_1200	56657	58387	Ccs1ResB-related_putative_cytochrome_C-type_biogenesis_protein
peg_1201	58384	59511	Cytochrome_c-type_biogenesis_protein_CcsAResC
peg_1202	61012	59612	hypothetical_protein
peg_1203	61924	61151	Transcriptional_regulator_MerR_family
peg_1204	62499	61939	hypothetical_protein
peg_1205	62608	63549	hypothetical_protein
peg_1206	63512	63625	Small_DUF397-containing_protein
peg_1207	63681	64076	hypothetical_protein
peg_1208	64211	66073	Putative_serinethreonine_protein_kinase
peg_1209	66478	66095	Uncharacterized_membrane_protein_RSP_1259
peg_1210	66556	68013	UbiD_family_decarboxylase_associated_with_menaquinone_via_futalosine
peg_1211	68010	68915	Menaquinone_via_futalosine_polyprenyltransferase_MenA_homolog
peg_1212	68947	69627	Flavin_prenyltransferase_UbiX
peg_1213	69695	70150	AsnC-family_transcriptional_regulator_SCO4493_in_menaquinone_synthesis_cluster
peg_1214	70209	71372	Aminodeoxyfutalosine_synthase_EC_2.5.1.120
peg_1215	71485	72135	Uracil-DNA_glycosylase_putative_family_6_EC_3.2.2.27
peg_1216	72152	72676	Acetyltransferase
peg_1217	72773	73072	putative_membrane_protein
peg_1218	73411	74751	Protonglutamate_symporter_@_Sodiumglutamate_symporter
peg_1219	75778	74885	Putative_oxidoreductase
peg_1220	75849	76433	Transcriptional_regulator_AcrR_family
peg_1221	76459	77166	Transcriptional_regulator_AcrR_family
peg_1222	78038	77154	Probable_3R-hydroxyacyl-CoA_dehydratase_HtdX
peg_1223	79333	78038	3-hydroxyacyl-CoA_dehydrogenase_EC_1.1.1.35_FabG4
peg_1224	79450	80736	3-ketoacyl-CoA_thiolase_EC_2.3.1.16_@_Acetyl-CoA_acetyltransferase_EC_2.3.1.9_FadA2
peg_1225	80992	82920	Long-chain-fatty-acid--CoA_ligase_EC_6.2.1.3_@_Long-chain_fatty-acid-CoA_ligase_EC_6.2.1.3_Mycobacterial_subgroup_FadD15
peg_1226	83607	82936	SAM-dependent_methyltransferase
peg_1227	84005	83802	Cold_shock_protein_of_CSP_family
peg_1228	84298	85146	Chorismate_dehydratase_EC_4.2.1.151
peg_1229	85234	87000	Putative_serinethreonine_protein_kinase
peg_1230	87192	89528	Putative_serinethreonine_protein_kinase
peg_1231	94270	89597	FtsKSpoIIIE_family_protein
peg_1232	94561	94860	hypothetical_protein
peg_1233	94954	95265	hypothetical_protein
peg_1234	95298	96554	hypothetical_protein
peg_1235	96876	96700	hypothetical_protein
peg_1236	97532	97059	hypothetical_protein
peg_1237	97710	97838	hypothetical_protein
peg_1238	98036	98389	hypothetical_protein
peg_1239	98567	99847	hypothetical_protein
peg_1240	100521	99883	hypothetical_protein
peg_1241	101197	100565	hypothetical_protein
peg_1242	101598	101194	hypothetical_protein
peg_1243	102966	101611	hypothetical_protein
peg_1244	103267	102971	hypothetical_protein
peg_1245	104332	103346	putative_secreted_protein
peg_1246	105099	104428	hypothetical_protein
peg_1247	107475	105289	hypothetical_protein
peg_1248	108308	107556	hypothetical_protein
peg_1249	109329	108391	hypothetical_protein
peg_1250	109828	110553	putative_membrane_protein
peg_1251	110572	111429	hypothetical_protein
peg_1252	111426	112733	putative_protein_kinase
peg_1253	112739	113827	Integral_membrane_protein
peg_1254	113824	114747	Integral_membrane_protein
peg_1255	114849	115109	Integral_membrane_protein
peg_1256	115149	115619	putative_membrane_protein
peg_1257	115620	116096	hypothetical_protein
peg_1258	116093	116554	putative_membrane_protein
peg_1259	116618	117271	putative_lipoprotein
peg_1260	117268	118311	putative_secreted_protein
peg_1261	118762	118337	hypothetical_protein
peg_1262	119170	118820	FIG01135880:_hypothetical_protein
peg_1263	119807	119190	hypothetical_protein
peg_1264	120259	119852	hypothetical_protein
peg_1265	120446	120246	hypothetical_protein
peg_1266	120482	120628	hypothetical_protein
peg_1267	125343	120736	putative_membrane_protein
peg_1268	125632	125441	Small_DUF397-containing_protein
peg_1269	126494	125643	Uncharacterized_protein_with_N-terminal_Xre-type_DNA-binding_domain
peg_1270	126710	127135	Serine_phosphatase_RsbU_regulator_of_sigma_subunit
peg_1271	128336	127269	putative_secreted_protein
peg_1272	128986	128336	hypothetical_protein
peg_1273	129250	129119	hypothetical_protein
peg_1274	129268	132285	Integral_membrane_protein
peg_1275	132282	133019	putative_type_IV_peptidase
peg_1276	133098	134297	Cyclic_dehypoxanthine_futalosine_synthase_EC_1.21.98.1
peg_1277	134305	134904	hypothetical_protein
peg_1278	136024	135008	Putative_hydrolase
peg_1279	136308	136664	putative_membrane_protein
peg_1280	136685	138952	putative_bi-functional_transferasedeacetylase
peg_1281	138952	140109	Integral_membrane_protein
peg_1282	140153	140848	Demethylmenaquinone_methyltransferase_EC_2.1.1.163
peg_1283	141421	140906	Acetyltransferase
peg_1284	141519	142811	Putative_oxidoreductase
peg_1285	143525	142812	Peptide_deformylase_EC_3.5.1.88
peg_1286	144553	143672	putative_NLPP60-family_protein
peg_1287	144959	145072	hypothetical_protein
peg_1288	145289	145648	NADH_ubiquinone_oxidoreductase_chain_A_EC_1.6.5.3
peg_1289	145661	146215	NADH-ubiquinone_oxidoreductase_chain_B_EC_1.6.5.3
peg_1290	146212	146988	NADH-ubiquinone_oxidoreductase_chain_C_EC_1.6.5.3
peg_1291	146985	148307	NADH-ubiquinone_oxidoreductase_chain_D_EC_1.6.5.3
peg_1292	148304	149176	NADH-ubiquinone_oxidoreductase_chain_E_EC_1.6.5.3
peg_1293	149176	150522	NADH-ubiquinone_oxidoreductase_chain_F_EC_1.6.5.3
peg_1294	150519	153023	NADH-ubiquinone_oxidoreductase_chain_G_EC_1.6.5.3
peg_1295	153020	154408	NADH-ubiquinone_oxidoreductase_chain_H_EC_1.6.5.3
peg_1296	154401	155042	NADH-ubiquinone_oxidoreductase_chain_I_EC_1.6.5.3
peg_1297	155039	155896	NADH-ubiquinone_oxidoreductase_chain_J_EC_1.6.5.3
peg_1298	155893	156192	NADH-ubiquinone_oxidoreductase_chain_K_EC_1.6.5.3
peg_1299	156208	158181	NADH-ubiquinone_oxidoreductase_chain_L_EC_1.6.5.3
peg_1300	158187	159758	NADH-ubiquinone_oxidoreductase_chain_M_EC_1.6.5.3
peg_1301	159755	161413	NADH-ubiquinone_oxidoreductase_chain_N_EC_1.6.5.3
peg_1302	162088	161489	hypothetical_protein
peg_1303	162340	164349	ATP-dependent_DNA_helicase_RecQ
peg_1304	165384	164446	Peptidase_M48_Ste24p_precursor
peg_1305	167062	165830	Fumarylacetoacetase_EC_3.7.1.2
peg_1306	167476	168717	hypothetical_protein
peg_1307	168725	171154	hypothetical_protein
peg_1308	171672	171175	hypothetical_protein
peg_1309	171707	173539	hypothetical_protein
peg_1310	173555	174007	FIG01135865:_hypothetical_protein
peg_1311	174004	175143	FIG01130425:_hypothetical_protein
peg_1312	176008	175181	hypothetical_protein
peg_1313	177366	176005	hypothetical_protein
peg_1314	178471	177407	hypothetical_protein
peg_1315	178737	179579	Hydrolase_HAD_superfamily
peg_1316	180064	179573	Phage_tail_length_tape-measure_protein_T
peg_1317	180673	180813	hypothetical_protein
peg_1318	180972	181982	Solanesyl_diphosphate_synthase_EC_2.5.1.11
peg_1319	182278	183519	putative_membrane_protein
peg_1320	183648	184640	Efflux_ABC_transporter_ATP-binding_protein
peg_1321	184654	185511	Efflux_ABC_transporter_permease_protein
peg_1322	186166	185615	NUDIX_hydrolase
peg_1323	186426	187778	Type_V_secretory_pathway_adhesin_AidA
peg_1324	188830	187868	Aminopeptidase_S_EC_3.4.11.26
peg_1325	189478	189008	hypothetical_protein
peg_1326	189515	190123	hypothetical_protein
peg_1327	191209	190163	Uncharacterized_inner_membrane_protein_RarD
peg_1328	192226	191372	NADPH_dehydrogenase_quinone_2_EC_1.6.5.2
peg_1329	193482	192424	2-oxoglutarate2-oxoacid_ferredoxin_oxidoreductase_beta_subunit_EC_1.2.7.-
peg_1330	195403	193475	2-oxoglutarate2-oxoacid_ferredoxin_oxidoreductase_gamma_subunit_EC_1.2.7.-	2-oxoglutarate2-oxoacid_ferredoxin_oxidoreductase_alpha_subunit_EC_1.2.7.-
peg_1331	196377	195718	Two-component_transcriptional_response_regulator_LuxR_family
peg_1332	197958	196588	Two-component_system_sensor_histidine_kinase
peg_1333	199335	198109	Two-component_system_sensor_histidine_kinase
peg_1334	199551	200039	NADH_ubiquinone_oxidoreductase_chain_A_EC_1.6.5.3
peg_1335	200030	200743	NADH-ubiquinone_oxidoreductase_chain_B_EC_1.6.5.3
peg_1336	200740	202131	NADH-ubiquinone_oxidoreductase_chain_C_EC_1.6.5.3
peg_1337	202128	203096	NADH-ubiquinone_oxidoreductase_chain_H_EC_1.6.5.3
peg_1338	203099	203683	NADH-ubiquinone_oxidoreductase_chain_I_EC_1.6.5.3
peg_1339	203680	204324	NADH-ubiquinone_oxidoreductase_chain_J_EC_1.6.5.3
peg_1340	204324	204731	NADH-ubiquinone_oxidoreductase_chain_K_EC_1.6.5.3
peg_1341	204728	206722	NADH-ubiquinone_oxidoreductase_chain_L_EC_1.6.5.3
peg_1342	206729	208303	NADH-ubiquinone_oxidoreductase_chain_M_EC_1.6.5.3
peg_1343	208300	209865	NADH-ubiquinone_oxidoreductase_chain_N_EC_1.6.5.3
peg_1344	210062	209910	hypothetical_protein
peg_1345	210102	210965	Peptidase_M48_Ste24p_precursor
peg_1346	210962	211378	Inner_membrane_protein_YccF
peg_1347	211510	211776	Integral_membrane_protein
peg_1348	212357	211869	UPF0234_protein_Yitk
peg_1349	212778	212996	FIG01124793:_hypothetical_protein
peg_1350	213719	213063	oxidoreductase_ylbE
peg_1351	215282	214017	Cytosine_deaminase_EC_3.5.4.1
peg_1352	215777	215941	LSU_ribosomal_protein_L33p_@_LSU_ribosomal_protein_L33p_zinc-dependent
peg_1353	216054	216506	3R-hydroxyacyl-ACP_dehydratase_subunit_HadA
peg_1354	216515	216943	3R-hydroxyacyl-ACP_dehydratase_subunit_HadB
peg_1355	217051	217626	Transcriptional_regulator_AcrR_family
peg_1356	217744	219219	Uncharacterized_MFS-type_transporter
peg_1357	219250	219630	hypothetical_protein
peg_1358	219711	220766	UDP-N-acetylenolpyruvoylglucosamine_reductase_EC_1.3.1.98
peg_1359	221442	220771	Flavin_reductase_EC_1.5.1.30
peg_1360	221507	222115	Transcriptional_regulator_AcrR_family
peg_1361	223545	222514	Adenosine_deaminase_EC_3.5.4.4
peg_1362	224893	223667	Aspartate_aminotransferase_EC_2.6.1.1
peg_1363	225414	225701	Protein_translocase_subunit_SecE
peg_1364	225782	226654	Transcription_antitermination_protein_NusG
peg_1365	226824	227258	LSU_ribosomal_protein_L11p_L12e
peg_1366	227367	228092	LSU_ribosomal_protein_L1p_L10Ae
peg_1367	228208	229020	putative_lipoprotein
peg_1368	229194	230039	putative_lipoprotein
peg_1369	230368	230898	LSU_ribosomal_protein_L10p_P0
peg_1370	231014	231403	LSU_ribosomal_protein_L7pL12p_P1P2
peg_1371	231992	235477	DNA-directed_RNA_polymerase_beta_subunit_EC_2.7.7.6
peg_1372	235588	239487	DNA-directed_RNA_polymerase_beta'_subunit_EC_2.7.7.6
peg_1373	240868	239564	Integral_membrane_protein
peg_1374	240970	242001	putative_glucosyltransferase
peg_1375	242302	242673	SSU_ribosomal_protein_S12p_S23e
peg_1376	242676	243146	SSU_ribosomal_protein_S7p_S5e
peg_1377	243186	245312	Translation_elongation_factor_G
peg_1378	245486	246679	Translation_elongation_factor_Tu
peg_1379	249349	246887	ABC_transporter_fused_permease_protein
peg_1380	250110	249343	hypothetical_protein
peg_1381	250127	250264	hypothetical_protein
peg_1382	250261	251583	Two-component_system_sensor_histidine_kinase
peg_1383	251583	252215	Two-component_transcriptional_response_regulator_LuxR_family
peg_1384	253777	252404	putative_serine_protease_precursor
peg_1385	254839	253892	Transcriptional_regulator_LysR_family
peg_1386	255311	254964	hypothetical_protein
peg_1387	256364	255423	hypothetical_protein
peg_1388	257038	256607	Uncharacterized_protein_with_histidine_kinase-like_ATPase_domain
peg_1389	257195	258043	Putative_DNA-binding_protein
peg_1390	258040	258252	Small_DUF397-containing_protein
peg_1391	259105	258203	Putative_DNA-binding_protein
peg_1392	259183	259953	Oxidoreductase_short-chain_dehydrogenasereductase_family
peg_1393	259955	260164	Uncharacterized_protein_Msil_1419
peg_1394	260422	261780	NADP-specific_glutamate_dehydrogenase_EC_1.4.1.4
peg_1395	262050	262253	Cold_shock_protein_of_CSP_family
peg_1396	262469	263959	ATP-dependent_RNA_helicase
peg_1397	264007	264294	hypothetical_protein
peg_1398	264738	264379	hypothetical_protein
peg_1399	265142	264786	Transcriptional_regulator_MerR_family
peg_1400	265475	266131	hypothetical_protein
peg_1401	266148	266276	hypothetical_protein
peg_1402	266411	266554	hypothetical_protein
peg_1403	266695	271248	Integral_membrane_protein
peg_1404	271515	271357	hypothetical_protein
peg_1405	272112	272420	SSU_ribosomal_protein_S10p_S20e
peg_1406	272438	273082	LSU_ribosomal_protein_L3p_L3e
peg_1407	273091	273747	LSU_ribosomal_protein_L4p_L1e
peg_1408	273747	274166	LSU_ribosomal_protein_L23p_L23Ae
peg_1409	274208	275044	LSU_ribosomal_protein_L2p_L8e
peg_1410	275057	275338	SSU_ribosomal_protein_S19p_S15e
peg_1411	275383	275730	LSU_ribosomal_protein_L22p_L17e
peg_1412	275730	276560	SSU_ribosomal_protein_S3p_S3e
peg_1413	276566	276985	LSU_ribosomal_protein_L16p_L10e
peg_1414	276985	277209	LSU_ribosomal_protein_L29p_L35e
peg_1415	277209	277496	SSU_ribosomal_protein_S17p_S11e
peg_1416	277626	277994	LSU_ribosomal_protein_L14p_L23e
peg_1417	277997	278320	LSU_ribosomal_protein_L24p_L26e
peg_1418	278320	278877	LSU_ribosomal_protein_L5p_L11e
peg_1419	278883	279068	SSU_ribosomal_protein_S14p_S29e_@_SSU_ribosomal_protein_S14p_S29e_zinc-dependent
peg_1420	279278	279676	SSU_ribosomal_protein_S8p_S15Ae
peg_1421	279701	280240	LSU_ribosomal_protein_L6p_L9e
peg_1422	280244	280627	LSU_ribosomal_protein_L18p_L5e
peg_1423	280671	281276	SSU_ribosomal_protein_S5p_S2e
peg_1424	281279	281461	LSU_ribosomal_protein_L30p_L7e
peg_1425	281464	281919	LSU_ribosomal_protein_L15p_L27Ae
peg_1426	282161	283474	Protein_translocase_subunit_SecY
peg_1427	283474	284124	Adenylate_kinase_EC_2.7.4.3
peg_1428	284226	285413	hypothetical_protein
peg_1429	285962	285576	hypothetical_protein
peg_1430	286250	287086	Methionine_aminopeptidase_EC_3.4.11.18
peg_1431	287237	287458	Translation_initiation_factor_1
peg_1432	287528	287641	LSU_ribosomal_protein_L36p_@_LSU_ribosomal_protein_L36p_zinc-dependent
peg_1433	287830	288210	SSU_ribosomal_protein_S13p_S18e
peg_1434	288277	288681	SSU_ribosomal_protein_S11p_S14e
peg_1435	288816	289838	DNA-directed_RNA_polymerase_alpha_subunit_EC_2.7.7.6
peg_1436	290005	290511	LSU_ribosomal_protein_L17p
peg_1437	290653	291507	tRNA_pseudouridine38-40_synthase_EC_5.4.99.12
peg_1438	292423	291530	putative_membrane_protein
peg_1439	292498	293742	hypothetical_protein
peg_1440	293950	294393	LSU_ribosomal_protein_L13p_L13Ae
peg_1441	294436	294948	SSU_ribosomal_protein_S9p_S16e
peg_1442	295161	296519	Phosphoglucosamine_mutase_EC_5.4.2.10
peg_1443	297483	296542	Integral_membrane_protein
peg_1444	298490	297522	Pantothenate_kinase_EC_2.7.1.33
peg_1445	298698	299486	hypothetical_protein
peg_1446	299605	301452	Glutamine--fructose-6-phosphate_aminotransferase_[isomerizing]_EC_2.6.1.16
peg_1447	301976	301515	hypothetical_protein
peg_1448	303507	302047	NADPH-hydrate_epimerase_EC_5.1.99.6	ADP-dependent_S-NADPH-hydrate_dehydratase_EC_4.2.1.136
peg_1449	303578	304180	Transcriptional_regulator_SCO1200_Xre-family_with_cupin_domain
peg_1450	304574	304203	Holo-[acyl-carrier-protein]_synthase_EC_2.7.8.7
peg_1451	304656	305822	Alanine_racemase_EC_5.1.1.1
peg_1452	305970	307229	Putative_lipase
peg_1453	307294	307740	tRNA_threonylcarbamoyladenosine_biosynthesis_protein_TsaE
peg_1454	307886	308041	FIG01121411:_hypothetical_protein
peg_1455	308772	308218	putative_secreted_protein
peg_1456	308986	309639	tRNA_threonylcarbamoyladenosine_biosynthesis_protein_TsaB
peg_1457	309636	310169	Ribosomal-protein-S18p-alanine_acetyltransferase_EC_2.3.1.128
peg_1458	310162	311265	N6-L-threonylcarbamoyladenine_synthase_EC_2.3.1.234
peg_1459	311262	311516	hypothetical_protein
peg_1460	311523	311993	hypothetical_protein
peg_1461	311997	314141	hypothetical_protein
peg_1462	314138	315088	MoxR-like_ATPases
peg_1463	315091	318426	hypothetical_protein
peg_1464	318546	319598	Transcriptional_regulator_LacIPurR_family
peg_1465	319739	320779	Cell_envelope-associated_transcriptional_attenuator_LytR-CpsA-Psr_subfamily_A1
peg_1466	322037	320847	SAM-dependent_methyltransferase
peg_1467	322200	323069	Putative_polysaccharide_deacetylase
peg_1468	323066	323815	putative_secreted_protein
peg_1469	324060	324368	Heat_shock_protein_10_kDa_family_chaperone_GroES
peg_1470	324508	324392	hypothetical_protein
peg_1471	324515	326140	Heat_shock_protein_60_kDa_family_chaperone_GroEL
peg_1472	326306	326548	Cupin_2_conserved_barrel_domain_protein
peg_1473	327334	326561	Short-chain_dehydrogenasereductase_MSMEG_0737
peg_1474	328101	327433	Uncharacterized_protein_SCO4765
peg_1475	328183	329097	Transcriptional_regulator_LysR_family
peg_1476	329480	329142	Sporulation_regulatory_protein_WhiD
peg_1477	329761	329874	hypothetical_protein
peg_1478	329871	330482	Two-component_transcriptional_response_regulator_LuxR_family
peg_1479	330762	331349	RNA_polymerase_ECF-type_sigma_factor
peg_1480	331501	333006	Inosine-5'-monophosphate_dehydrogenase_EC_1.1.1.205	CBS_domain
peg_1481	333123	334247	Inosine-5'-monophosphate_dehydrogenase_catalytic_domain_EC_1.1.1.205
peg_1482	335570	334362	putative_UDP-glucoseGDP-mannose_dehydrogenase
peg_1483	335789	335652	hypothetical_protein
peg_1484	335874	337580	Glycerol-3-phosphate_dehydrogenase_EC_1.1.5.3
peg_1485	337740	339791	Serinethreonine_protein_kinase
peg_1486	339944	342574	Putative_serinethreonine_protein_kinase
peg_1487	342731	344437	protein_serinethreonine_kinase
peg_1488	344555	345688	Serinethreonine_protein_kinase
peg_1489	345759	347525	Serinethreonine_protein_kinase
peg_1490	347525	348355	hypothetical_protein
peg_1491	348491	350104	putative_aldehyde_dehydrogenase
peg_1492	350167	351984	Cholesterol_oxidase_EC_1.1.3.6_@_Steroid_Delta5-Delta4-isomerase_EC_5.3.3.1
peg_1493	353184	352099	hypothetical_protein
peg_1494	354103	353795	Chorismate_mutase_I_EC_5.4.99.5
peg_1495	354450	356030	GMP_synthase_[glutamine-hydrolyzing]_amidotransferase_subunit_EC_6.3.5.2	GMP_synthase_[glutamine-hydrolyzing]_ATP_pyrophosphatase_subunit_EC_6.3.5.2
peg_1496	356553	356041	hypthetical_protein_SCD63.18c
peg_1497	356867	358162	putative_ntegral_membrane_protein
peg_1498	358731	358198	Integral_membrane_protein
peg_1499	359160	358918	FIG01123167:_hypothetical_protein
peg_1500	360601	359147	Integral_membrane_protein
peg_1501	360780	362072	Two-component_system_sensor_histidine_kinase
peg_1502	362069	362809	Two-component_transcriptional_response_regulator_LuxR_family
peg_1503	363831	362824	putative_NPLP60_family_secreted_protein
peg_1504	364229	364582	Integral_membrane_protein
peg_1505	365609	364560	Integral_membrane_protein
peg_1506	366836	365637	putative_NLPP60-family_protein
peg_1507	367301	369787	ATP-dependent_DNA_helicase_UvrDPcrA_EC_3.6.4.12
peg_1508	371525	369930	Putative_peptidase
peg_1509	372805	371831	Putative_secreted_lipase
peg_1510	373251	373667	B12_binding_domain_of_Methylmalonyl-CoA_mutase_EC_5.4.99.2
peg_1511	375482	373854	hypothetical_protein
peg_1512	376967	375513	hypothetical_protein
peg_1513	377099	378250	FIG01121686:_hypothetical_protein
peg_1514	378247	378366	hypothetical_protein
peg_1515	378353	380860	hypothetical_protein
peg_1516	380857	382026	Mg-chelatase_subunit_ChlD
peg_1517	382237	383289	hypothetical_protein
peg_1518	383547	384662	hypothetical_protein
peg_1519	384907	385020	hypothetical_protein
peg_1520	385214	386395	Succinyl-CoA_ligase_[ADP-forming]_beta_chain_EC_6.2.1.5
peg_1521	386424	387308	Succinyl-CoA_ligase_[ADP-forming]_alpha_chain_EC_6.2.1.5
peg_1522	388869	387421	RNA_polymerase_ECF-type_sigma_factor
peg_1523	388978	390678	FIG021574:_Possible_membrane_protein_related_to_de_Novo_purine_biosynthesis
peg_1524	391642	390836	Integral_membrane_protein
peg_1525	391943	392581	Phosphoribosylglycinamide_formyltransferase_EC_2.1.2.2
peg_1526	392578	394149	IMP_cyclohydrolase_EC_3.5.4.10	Phosphoribosylaminoimidazolecarboxamide_formyltransferase_EC_2.1.2.3
peg_1527	394705	394235	putative_secreted_protein
peg_1528	396360	394801	Putative_serinethreonine_protein_kinase
peg_1529	397103	396357	hypothetical_protein
peg_1530	397824	397246	FIG01122215:_hypothetical_protein
peg_1531	398097	398951	Methenyltetrahydrofolate_cyclohydrolase_EC_3.5.4.9	Methylenetetrahydrofolate_dehydrogenase_NADP+_EC_1.5.1.5
peg_1532	398941	399558	Integral_membrane_protein
peg_1533	399935	399702	hypothetical_protein
peg_1534	399957	401228	putative_membrane_protein
peg_1535	401827	402816	Malate_dehydrogenase_EC_1.1.1.37
peg_1536	403074	404612	Betaine_aldehyde_dehydrogenase_EC_1.2.1.8
peg_1537	404692	406224	Choline_oxidase_EC_1.1.3.17
peg_1538	406221	407351	Glycine_betaine_ABC_transport_system_ATP-binding_protein_OpuAA_EC_3.6.3.32
peg_1539	407351	409294	Glycine_betaine_ABC_transport_system_permease_protein_OpuAB	Glycine_betaine_ABC_transport_system_permease_protein_OpuAB
peg_1540	409296	410252	Glycine_betaine_ABC_transport_system_glycine_betaine-binding_protein_OpuAC
peg_1541	411008	410256	Probable_carboxyvinyl-carboxyphosphonate_phosphorylmutase_EC_2.7.8.23
peg_1542	411544	411005	4-carboxymuconolactone_decarboxylase_domainalkylhydroperoxidase_AhpD_family_core_domain_protein
peg_1543	411562	412956	Transcriptional_regulator_GntR_family_domain	Aspartate_aminotransferase_EC_2.6.1.1
peg_1544	413033	413392	hypothetical_protein
peg_1545	413402	414586	Similarity_with_glutathionylspermidine_synthase_EC_6.3.1.8_group_1
peg_1546	414759	416204	Serine_hydroxymethyltransferase_EC_2.1.2.1
peg_1547	416248	417270	Tryptophanyl-tRNA_synthetase_EC_6.1.1.2
peg_1548	417455	418033	Uncharacterized_protein_SCO4840
peg_1549	418802	418047	Heteromeric_decaprenylphosphoryl-beta-D-ribose_2'-epimerase_EC_1.1.1.333_subunit_DprE2
peg_1550	420208	418817	Heteromeric_decaprenylphosphoryl-beta-D-ribose_2'-epimerase_EC_1.1.98.3_subunit_DprE1
peg_1551	420343	420849	Putative_decaprenylphosphoryl-5-phosphoribose_phosphatase_EC_3.1.3.-
peg_1552	420846	421796	5-Phosphoribosyl_diphosphate_PRPP:_decaprenyl-phosphate_5-phosphoribosyltransferase_EC_2.4.2.45
peg_1553	421790	422275	Integral_membrane_protein
peg_1554	424432	423140	D-alanyl-D-alanine_carboxypeptidase_EC_3.4.16.4
peg_1555	424524	424763	Integral_membrane_protein
peg_1556	424800	426152	Integral_membrane_protein
peg_1557	426904	426143	Transcriptional_regulator_AcrR_family
peg_1558	427401	426916	hypothetical_protein
peg_1559	427813	427406	Integral_membrane_protein
peg_1560	428310	427900	COG0346:_Lactoylglutathione_lyase_and_related_lyases
peg_1561	428478	428921	hypothetical_protein
peg_1562	428914	429333	Membrane_protein
peg_1563	429560	429826	hypothetical_protein
peg_1564	430683	429910	Succinate_dehydrogenase_iron-sulfur_protein_EC_1.3.5.1
peg_1565	432437	430683	Succinate_dehydrogenase_flavoprotein_subunit_EC_1.3.5.1
peg_1566	432945	432457	Succinate_dehydrogenase_hydrophobic_membrane_anchor_protein
peg_1567	433331	432951	Succinate_dehydrogenase_cytochrome_b-556_subunit
peg_1568	434064	433555	2-oxo-4-hydroxy-4-carboxy-5-ureidoimidazoline_OHCU_decarboxylase_EC_4.1.1.97
peg_1569	434345	435904	beta-glycosyl_hydrolase
peg_1570	436017	436574	hypothetical_protein
peg_1571	436662	437222	hypothetical_protein
peg_1572	437397	437834	hypothetical_protein
peg_1573	437932	438549	RNA_polymerase_ECF-type_sigma_factor
peg_1574	438546	439502	hypothetical_protein
peg_1575	439864	440526	RNA_polymerase_ECF-type_sigma_factor
peg_1576	440526	441713	hypothetical_protein
peg_1577	442834	441923	LD-transpeptidase
peg_1578	443082	442831	hypothetical_protein
peg_1579	443107	444687	Methylmalonyl-CoA_mutase_EC_5.4.99.2
peg_1580	446174	444759	Putative_monooxygenase_STM1546
peg_1581	446246	446896	Transcriptional_regulator_AcrR_family
peg_1582	447858	446881	hypothetical_protein
peg_1583	447835	448284	hypothetical_protein
peg_1584	448428	449372	hypothetical_protein
peg_1585	450843	449488	hypothetical_protein
peg_1586	451812	450847	Putative_glycosyltransferase
peg_1587	453468	452134	hypothetical_protein
peg_1588	454454	453465	Putative_glycosyltransferase
peg_1589	454653	456011	hypothetical_protein
peg_1590	456089	457375	N-acylneuraminate_cytidylyltransferase_EC_2.7.7.43	3-deoxy-D-manno-octulosonate_8-phosphate_phosphatase_EC_3.1.3.45
peg_1591	457389	458327	N-acetylneuraminate_synthase_EC_2.5.1.56
peg_1592	458380	459447	hypothetical_protein
peg_1593	459720	460964	N-acyl-L-amino_acid_amidohydrolase_EC_3.5.1.14
peg_1594	461226	462278	Nucleoside_ABC_transporter_substrate-binding_protein
peg_1595	462541	463587	Nucleoside_ABC_transporter_substrate-binding_protein
peg_1596	463813	465372	Nucleoside_ABC_transporter_ATP-binding_protein
peg_1597	465372	466496	Nucleoside_ABC_transporter_permease_protein_1
peg_1598	466493	467758	Nucleoside_ABC_transporter_permease_protein_2
peg_1599	467755	468147	Cytidine_deaminase_EC_3.5.4.5
peg_1600	468178	469461	Pyrimidine-nucleoside_phosphorylase_EC_2.4.2.2
peg_1601	469552	470124	hypothetical_protein
peg_1602	471046	470126	Auxin_efflux_carrier_family_protein
peg_1603	472456	471443	RNA_polymerase_sigma_factor
peg_1604	473943	472600	Uncharacterized_MFS-type_transporter
peg_1605	473965	474918	LysR_family_transcriptional_regulator_Bsu_YybE
peg_1606	475620	474928	hypothetical_protein
peg_1607	475843	477012	Adenosine_deaminase_EC_3.5.4.4
peg_1608	477151	477519	putative_secreted_protein
peg_1609	477831	477628	Uncharacterized_protein_SCO4903
peg_1610	478480	477929	Uncharacterized_membrane_spanning_protein_contains_VanZ-like_domain
peg_1611	479279	478650	putative_lipoprotein
peg_1612	480904	479279	sensor_kinase_protein
peg_1613	481629	480901	Two-component_transcriptional_response_regulator_LuxR_family
peg_1614	481824	482567	RNA_polymerase_ECF-type_sigma_factor
peg_1615	483447	482845	Putative_ATP-binding_protein
peg_1616	483640	484044	hypothetical_protein
peg_1617	485047	484142	Aldehyde_dehydrogenase_EC_1.2.1.3
peg_1618	486476	485040	Aldehyde_dehydrogenase_EC_1.2.1.3
peg_1619	487447	486482	Deoxyribose-phosphate_aldolase_EC_4.1.2.4
peg_1620	487574	488269	Integral_membrane_protein
peg_1621	489726	488449	Integral_membrane_protein
peg_1622	491539	489890	Phosphomannomutase_EC_5.4.2.8
peg_1623	491534	492067	hypothetical_protein
peg_1624	492982	492107	Purine_nucleoside_phosphorylase_EC_2.4.2.1
peg_1625	493461	493024	AIG2-like_domain_protein
peg_1626	493533	494981	NADPH_quinone_reductase_LpdA_EC_1.6.5.2
peg_1627	495153	496130	Transcriptional_regulator_DeoR_family
peg_1628	498008	496236	Biotin_carboxylase_of_acetyl-CoA_carboxylase_EC_6.3.4.14	Biotin_carboxyl_carrier_protein_of_acetyl-CoA_carboxylase
peg_1629	498389	498880	Integral_membrane_protein
peg_1630	499469	498849	Septum_formation_protein_Maf
peg_1631	499630	499502	FIG01125975:_hypothetical_protein
peg_1632	499947	499741	hypothetical_protein
peg_1633	501594	500002	Acetyl-coenzyme_A_carboxyl_transferase_alpha_chain_EC_6.4.1.2	Acetyl-coenzyme_A_carboxyl_transferase_beta_chain_EC_6.4.1.2;_Propionyl-CoA_carboxylase_beta_chain_EC_6.4.1.3
peg_1634	501705	502583	Biotin--protein_ligase_EC_6.3.4.9EC_6.3.4.10EC_6.3.4.11EC_6.3.4.15
peg_1635	502698	503840	Adenylate_cyclase_EC_4.6.1.1
peg_1636	504800	503895	hypothetical_protein
peg_1637	505010	505810	Methylglutaconyl-CoA_hydratase_EC_4.2.1.18
peg_1638	505888	507036	putative_membrane_protein
peg_1639	507145	508689	Histidine_ammonia-lyase_EC_4.3.1.3
peg_1640	509168	508851	FIG01121945:_hypothetical_protein
peg_1641	509278	509631	FIG01123850:_hypothetical_protein
peg_1642	509747	509863	hypothetical_protein
peg_1643	509863	511110	LD-transpeptidase
peg_1644	512141	511263	Putative_DNA-binding_protein
peg_1645	512308	513348	Cinnamyl_alcohol_dehydrogenasereductase_EC_1.1.1.195_@_Alcohol_dehydrogenase_EC_1.1.1.1
peg_1646	513536	514348	hypothetical_protein
peg_1647	515453	514434	Putative_oxidoreductase
peg_1648	515616	516206	Transcriptional_regulator_AcrR_family
peg_1649	516453	516965	Peptide-methionine_S-S-oxide_reductase_MsrA_EC_1.8.4.11
peg_1650	518178	517060	putative_membrane_protein
peg_1651	518276	519430	Cystathionine_gamma-lyase_EC_4.4.1.1
peg_1652	519698	519441	putative_membrane_protein
peg_1653	520242	519736	putative_sigma_factor
peg_1654	520974	520447	Transcriptional_regulator_MarR_family
peg_1655	521119	522348	Threonine_dehydratase_catabolic_EC_4.3.1.19_@_L-serine_dehydratase_PLP-dependent_EC_4.3.1.17
peg_1656	522618	523625	Efflux_ABC_transporter_ATP-binding_protein
peg_1657	523622	524488	Efflux_ABC_transporter_permease_protein
peg_1658	525073	524576	Transcription_elongation_factor_GreA
peg_1659	525653	525255	putative_membrane_protein
peg_1660	525833	526714	Mycothiol_S-conjugate_amidase_Mca
peg_1661	526734	526934	putative_membrane_protein
peg_1662	530216	527004	Putative_regulatory_protein
peg_1663	530202	530465	hypothetical_protein
peg_1664	530748	532223	Xanthine_dehydrogenase_iron-sulfur_subunit_EC_1.17.1.4	Xanthine_dehydrogenase_FAD_binding_subunit_EC_1.17.1.4
peg_1665	532220	534637	Xanthine_dehydrogenase_molybdenum_binding_subunit_EC_1.17.1.4
peg_1666	534639	535448	Xanthine_and_CO_dehydrogenases_maturation_factor_XdhCCoxF_family
peg_1667	535692	536195	Guanine_deaminase_EC_3.5.4.3
peg_1668	537794	536298	hypothetical_protein
peg_1669	538347	537940	hypothetical_protein
peg_1670	538568	538344	hypothetical_protein
peg_1671	538993	538754	hypothetical_protein
peg_1672	539085	541112	Uncharacterized_protein_YyaL
peg_1673	541319	542581	Putative_glycosyltransferase
peg_1674	542578	544227	hypothetical_protein
peg_1675	544224	545417	Dolichol-phosphate_mannosyltransferase_EC_2.4.1.83_homolog
peg_1676	545414	547840	hypothetical_protein
peg_1677	548568	547837	DUF82_domain-containing_protein
peg_1678	549344	548640	FIG01964566:_Predicted_membrane_protein_hemolysin_III_homolog
peg_1679	549642	551471	Phosphoenolpyruvate_carboxykinase_[GTP]_EC_4.1.1.32
peg_1680	552290	551679	FIG01122483:_hypothetical_protein
peg_1681	553830	552277	hypothetical_protein
peg_1682	555017	553827	hypothetical_protein
peg_1683	556132	555044	hypothetical_protein
peg_1684	556301	558079	hypothetical_protein
peg_1685	558586	558164	hypothetical_protein
peg_1686	559875	558664	Alanine_transaminase_EC_2.6.1.2
peg_1687	561584	559974	N-acyl-D-amino-acid_deacylase_EC_3.5.1.81
peg_1688	562920	561619	Putative_cryptic_D-serine_deaminase_EC_4.3.1.18
peg_1689	563068	564135	2-dehydro-3-deoxygluconokinase_EC_2.7.1.45
peg_1690	564132	564896	Transcriptional_regulator_IclR_family
peg_1691	564893	565303	RidAYER057cUK114_superfamily_protein
peg_1692	565428	566915	Low-affinity_gluconateH+_symporter_GntU
peg_1693	566953	567594	hypothetical_protein
peg_1694	567675	569003	putative_metal_ion_transport_protein
peg_1695	569207	570766	polysaccharide_lyase
peg_1696	572123	570837	putative_membrane_protein
peg_1697	572744	572235	RNA_polymerase_ECF-type_sigma_factor
peg_1698	572859	573005	integral_membrane_protein
peg_1699	573049	573504	Phosphoglycerate_mutase_EC_5.4.2.1
peg_1700	575335	573584	Chitinase_EC_3.2.1.14
peg_1701	575712	576614	hypothetical_protein
peg_1702	576689	577396	Flp_pilus_assembly_protein_RcpCCpaB
peg_1703	577404	578663	Type_IIIV_secretion_system_ATPase_TadZCpaE_associated_with_Flp_pilus_assembly
peg_1704	578660	579055	putative_septum_site-determining_protein
peg_1705	579057	579530	putative_septum_site-determining_protein
peg_1706	579550	580887	Type_IIIV_secretion_system_ATP_hydrolase_TadAVirB11CpaF_TadA_subfamily
peg_1707	580896	581840	Flp_pilus_assembly_protein_TadB
peg_1708	581854	582747	Type_IIIV_secretion_system_protein_TadC_associated_with_Flp_pilus_assembly
peg_1709	582889	584379	Two-component_system_sensor_histidine_kinase
peg_1710	584412	585215	Two-component_transcriptional_response_regulator_LuxR_family
peg_1711	585351	585548	Integral_membrane_protein
peg_1712	586515	585727	hypothetical_protein
peg_1713	586758	587372	Outer_membrane_protein_A_precursor
peg_1714	587381	587923	hypothetical_protein
peg_1715	588360	587968	putative_secreted_protein
peg_1716	588630	589289	putative_lipoprotein
peg_1717	589277	590308	putative_secreted_protein
peg_1718	590414	590731	hypothetical_protein
peg_1719	590728	592086	hypothetical_protein
peg_1720	592588	592758	hypothetical_protein
peg_1721	592790	593467	hypothetical_protein
peg_1722	593515	594387	N5N10-methylenetetrahydromethanopterin_reductase-related_protein_SCO5024_family
peg_1723	594544	595335	SAM-dependent_methyltransferase
peg_1724	596631	597956	Predicted_ATPase_related_to_phosphate_starvation-inducible_protein_PhoH
peg_1725	598370	599065	putative_secreted_protein
peg_1726	599218	600636	FIG01121868:_Possible_membrane_protein_Rv0205
peg_1727	601261	600725	Alkyl_hydroperoxide_reductase_AhpD_EC_1.11.1.15
peg_1728	601822	601268	Alkyl_hydroperoxide_reductase_protein_C_EC_1.11.1.15
peg_1729	601960	602898	Hydrogen_peroxide-inducible_genes_activator_=_OxyR
peg_1730	605309	602967	ABC_transporter_fused_permease_protein
peg_1731	605995	605306	ABC-type_antimicrobial_peptide_transport_system_ATPase_component
peg_1732	606516	605992	Transcriptional_regulator_PadR_family
peg_1733	606866	609199	Multimodular_transpeptidase-transglycosylase_EC_2.4.1.129_EC_3.4.-.-
peg_1734	611360	609264	Uncharacterized_RsbU-domain-containing_protein_SCO5040
peg_1735	612323	611640	hypothetical_protein
peg_1736	613842	612439	Fumarate_hydratase_class_II_EC_4.2.1.2
peg_1737	615587	613920	Fumarate_hydratase_class_I_EC_4.2.1.2
peg_1738	615854	616537	hypothetical_protein
peg_1739	616642	617019	Transcriptional_regulator_WhiB_family
peg_1740	618150	617119	Fructose-16-bisphosphatase_GlpX_type_EC_3.1.3.11
peg_1741	618243	618812	putative_secreted_protein
peg_1742	619483	618893	Nitroreductase
peg_1743	619762	619977	hypothetical_protein
peg_1744	620242	619994	Exodeoxyribonuclease_VII_small_subunit_EC_3.1.11.6
peg_1745	621460	620252	Exodeoxyribonuclease_VII_large_subunit_EC_3.1.11.6
peg_1746	622975	621572	Putative_amino_acid_permease
peg_1747	623092	624120	4-hydroxy-3-methylbut-2-enyl_diphosphate_reductase_EC_1.17.7.4
peg_1748	624150	624914	Polyphosphate_glucokinase_EC_2.7.1.63
peg_1749	625541	625089	hypothetical_protein
peg_1750	625887	626975	GTP-binding_and_nucleic_acid-binding_protein_YchF
peg_1751	627095	627214	hypothetical_protein
peg_1752	627734	627342	SCBAC20F6.05c_hypothetical_protein_len:_130_aa;_similar_to_TR:Q9X8E7_EMBL:AL049573_Streptomyces_coelicolor_hypothetical_16.4_kDa_protein_SCE39.24_148_aa;_fasta_scores:_opt:_257_Z-score:_327.8_bits:_66.5_E:_1.1e-10;_39.394%_identity_in_132_aa_overlap
peg_1753	627985	627734	hypothetical_protein
peg_1754	628527	628117	hypothetical_protein
peg_1755	628827	630422	Alkaline_serine_exoprotease_A_precursor_EC_3.4.21.-
peg_1756	631644	630439	hypothetical_protein
peg_1757	631765	632967	putative_membrane_protein
peg_1758	633115	633867	Transcriptional_regulator_GntR_family
peg_1759	634254	634445	hypothetical_protein
peg_1760	634565	634987	putative_mutT-like_protein
peg_1761	635099	635539	Putative_regulatory_protein
peg_1762	635751	638381	Uncharacterized_RsbU-domain-containing_protein_SCO5104
peg_1763	638623	639906	putative_membrane_protein
peg_1764	640670	639903	Succinate_dehydrogenase_iron-sulfur_protein_EC_1.3.5.1
peg_1765	642619	640670	Succinate_dehydrogenase_flavoprotein_subunit_EC_1.3.5.1
peg_1766	643455	642619	putative_succinate_dehydrogenase_[membrane_anchor_subunit]_succinic_dehydrogenase
peg_1767	643774	643484	hypothetical_protein
peg_1768	644082	646379	ABC_transporter_substrate-binding_protein_cluster_5_nickelpeptidesopines
peg_1769	646534	648450	GTP-binding_protein_TypABipA
peg_1770	649213	650139	Oligopeptide_ABC_transporter_permease_protein_OppC_TC_3.A.1.5.1
peg_1771	650251	652047	ABC_transporter_substrate-binding_protein_cluster_5_nickelpeptidesopines
peg_1772	652147	653124	Dipeptide_ABC_transporter_permease_protein_DppB_TC_3.A.1.5.2
peg_1773	653138	654199	Oligopeptide_ABC_transporter_ATP-binding_protein_OppD_TC_3.A.1.5.1
peg_1774	654257	655378	ABC_transporter_ATP-binding_protein_cluster_5_nickelpeptidesopines
peg_1775	656573	655533	ABC_transporter_ATP-binding_protein_cluster_5_nickelpeptidesopines
peg_1776	657637	656600	ABC_transporter_ATP-binding_protein_cluster_5_nickelpeptidesopines
peg_1777	658627	657683	ABC_transporter_permease_protein_1_cluster_5_nickelpeptidesopines
peg_1778	660532	658772	ABC_transporter_substrate-binding_protein_cluster_5_nickelpeptidesopines
peg_1779	661638	660610	Oligopeptide_ABC_transporter_permease_protein_OppC_TC_3.A.1.5.1
peg_1780	662143	663771	ABC_transporter_substrate-binding_protein_cluster_5_nickelpeptidesopines
peg_1781	663781	664704	ABC_transporter_permease_protein_1_cluster_5_nickelpeptidesopines
peg_1782	664697	665683	ABC_transporter_permease_protein_2_cluster_5_nickelpeptidesopines
peg_1783	665692	666675	Oligopeptide_ABC_transporter_ATP-binding_protein_OppD_TC_3.A.1.5.1
peg_1784	666668	667783	Oligopeptide_ABC_transporter_ATP-binding_protein_OppF_TC_3.A.1.5.1
peg_1785	670038	667912	Putative_peptidase
peg_1786	670225	670419	Transmembrane_protein_SCO5123
peg_1787	670507	671385	1D-myo-inositol_2-acetamido-2-deoxy-alpha-D-glucopyranoside_deacetylase_EC_3.5.1.103
peg_1788	671382	671804	Integral_membrane_protein
peg_1789	671962	674316	putative_membrane_protein
peg_1790	675268	674384	Protein_sirB1
peg_1791	676306	675299	Acetyltransferase_GNAT_family
peg_1792	676448	676768	4Fe-4S_ferredoxin_iron-sulfur_binding
peg_1793	676880	677974	N-succinyl-LL-diaminopimelate_aminotransferase_EC_2.6.1.17_type_2
peg_1794	678514	678083	Putative_ATP-binding_protein
peg_1795	679748	678837	hypothetical_protein
peg_1796	679896	680975	N-succinyl-LL-diaminopimelate_desuccinylase_EC_3.5.1.18
peg_1797	681084	681842	LOG_family_protein
peg_1798	682848	681964	Non_functional_Dihydropteroate_synthase_2
peg_1799	683045	683401	Secreted_protein
peg_1800	683398	684042	DNA-3-methyladenine_glycosylase_EC_3.2.2.20
peg_1801	684830	684027	Enoyl-CoA_hydratase_EC_4.2.1.17
peg_1802	685195	685362	Uncharacterized_protein_MSMEG_5081
peg_1803	686024	685455	O-methyltransferase_Rv1220c
peg_1805	687109	688086	Anti-sigma_factor_RseA
peg_1806	688182	690446	Serine_protease_HtrA_DegP_protein
peg_1807	690593	691057	Twin-arginine_translocation_protein_TatB
peg_1808	691243	691974	hypothetical_protein
peg_1809	693151	692036	Mrp_protein_homolog
peg_1810	693813	693214	FIG00816212:_Putative_membrane_protein
peg_1811	695095	693803	MgCoNi_transporter_MgtE_CBS_domain-containing
peg_1812	695381	696118	Lipoprotein
peg_1813	696635	696123	hypothetical_protein
peg_1814	697784	696669	Magnesium_and_cobalt_transport_protein_CorA
peg_1815	698096	697980	hypothetical_protein
peg_1816	698320	698916	hypothetical_protein
peg_1817	700162	698939	Uncharacterized_MFS-type_transporter
peg_1818	700320	700961	hypothetical_protein
peg_1819	701221	702078	FIG00031715:_Predicted_metal-dependent_phosphoesterases_PHP_family
peg_1820	702134	702739	MarC_family_integral_membrane_protein
peg_1821	702961	702809	hypothetical_protein
peg_1822	703209	704105	hypothetical_protein
peg_1823	705155	704274	Putative_hydrolase
peg_1824	708210	705529	Putative_helicase
peg_1825	708542	709315	hypothetical_protein
peg_1826	709790	709521	Integral_membrane_protein
peg_1827	710211	709984	Putative_ATP-binding_protein
peg_1828	711009	710368	Transcriptional_regulator_SCO5170_AcrR_family
peg_1829	711194	711006	hypothetical_protein
peg_1830	711461	711240	hypothetical_protein
peg_1831	711693	712715	Putative_hydrolase
peg_1832	713240	714670	putative_membrane_protein
peg_1833	714781	716754	Putative_transferase
peg_1834	716751	718031	hypothetical_protein
peg_1835	718131	719189	Putative_reductase
peg_1836	719177	719926	Phage-related_protein_tail_component
peg_1837	719990	721168	Cysteine_synthesis_adenylyltransferasesulfurtransferase
peg_1838	722796	721255	Proteinase
peg_1839	724496	722934	Putative_peptidase
peg_1840	727411	724574	Integral_membrane_protein
peg_1841	727588	727983	hypothetical_protein
peg_1842	728391	732032	ATP-dependent_DNA_helicase_SCO5183
peg_1843	732043	735864	ATP-dependent_DNA_helicase_SCO5184
peg_1844	735875	737278	N-acyl-L-amino_acid_amidohydrolase_EC_3.5.1.14
peg_1845	737439	738383	NADH_pyrophosphatase_EC_3.6.1.22_decaps_5'-NAD_modified_RNA
peg_1846	738730	738488	Mycoredoxin_EC_1.20.4.3
peg_1847	738910	741111	ATP-dependent_DNA_helicase_UvrDPcrA_actinomycete_paralog
peg_1848	741274	741606	hypothetical_protein
peg_1849	741780	742148	Transcriptional_regulator_WhiB_family
peg_1850	742145	742468	hypothetical_protein
peg_1851	743950	742577	Uncharacterized_ABC1_family_protein_SCO5192
peg_1852	745157	743943	UBATHIF-type_NADFAD_binding_protein
peg_1853	745398	745994	Zinc_metalloprotease
peg_1854	746189	748006	DUF124_domain-containing_protein
peg_1855	748020	748700	DUF124_domain-containing_protein
peg_1856	748718	749473	DUF124_domain-containing_protein
peg_1857	750112	749591	FIG067024:_NTP_pyrophosphohydrolases_including_oxidative_damage_repair_enzymes
peg_1858	751566	750109	Uncharacterized_protein_SCO5199
peg_1859	751759	752880	putative_membrane_protein
peg_1860	753080	753541	Molybdopterin_synthase_catalytic_subunit_MoaE_EC_2.8.1.12
peg_1861	753676	753840	hypothetical_protein
peg_1862	753912	754985	Lon-like_protease_with_PDZ_domain
peg_1863	755572	755030	FIG129854:_hypothetical_protein
peg_1864	755725	758724	UPF0182_protein_AF1421
peg_1865	759102	760928	Tetratricopeptide_repeat_family_protein
peg_1866	761635	761261	Transcriptional_regulator_Fur_family
peg_1867	761822	763273	Catalase_KatE_EC_1.11.1.6
peg_1868	763781	763380	CBS_domain
peg_1870	764875	765480	Transcriptional_regulator_AcrR_family
peg_1871	765811	765488	small_multidrug_resistance_family_SMR_protein
peg_1872	766947	765934	Ribosome_small_subunit_biogenesis_RbfA-release_protein_RsgA
peg_1873	768276	766960	3-phosphoshikimate_1-carboxyvinyltransferase_EC_2.5.1.19
peg_1874	769117	768395	Integral_membrane_protein
peg_1875	769168	769983	hypothetical_protein
peg_1876	769985	770644	Hydrolase_SCO5215_alphabeta_fold_family
peg_1877	770737	771606	RNA_polymerase_ECF-type_sigma_factor
peg_1878	771603	771914	Anti-sigma_factor_RsrA
peg_1879	772022	773365	Integral_membrane_protein
peg_1880	773410	774669	putative_lipoprotein
peg_1881	774784	775764	hypothetical_protein
peg_1882	775854	776504	Peptide_deformylase_EC_3.5.1.88
peg_1883	776755	777846	Terpene_cyclase
peg_1884	777843	779228	hypothetical_protein
peg_1885	780205	779231	Transcriptional_regulator_AraC_family
peg_1886	781487	780456	Ribonucleotide_reductase_of_class_Ia_aerobic_beta_subunit_EC_1.17.4.1
peg_1887	783865	781487	Ribonucleotide_reductase_of_class_Ia_aerobic_alpha_subunit_EC_1.17.4.1
peg_1888	784729	784223	Acetyltransferase
peg_1889	786417	784807	Na+solute_symporter
peg_1890	786671	786414	Integral_membrane_protein
peg_1891	787573	786809	Predicted_transcriptional_regulator_of_N-Acetylglucosamine_utilization_GntR_family
peg_1892	788027	789304	ABC_transporter_substrate-binding_protein_cluster_1_maltoseg3ppolyamineiron
peg_1893	789402	790388	ABC_transporter_permease_protein_1_cluster_1_maltoseg3ppolyamineiron
peg_1894	790385	791215	ABC_transporter_permease_protein_2_cluster_1_maltoseg3ppolyamineiron
peg_1895	791224	792714	beta-N-acetylglucosaminidase_EC_3.2.1.52
peg_1896	793753	792968	Glucosamine-6-phosphate_deaminase_EC_3.5.99.6
peg_1897	794647	793895	Oxidoreductase_short-chain_dehydrogenasereductase_family
peg_1898	794743	795381	Transcriptional_regulator_AcrR_family
peg_1899	795817	797283	Serine_phosphatase_RsbU_regulator_of_sigma_subunit
peg_1900	797763	797506	WhiB-like_transcription_regulator
peg_1901	799051	798083	Transcription_regulator_[contains_diacylglycerol_kinase_catalytic_domain]
peg_1902	799105	799650	hypothetical_protein
peg_1903	800815	799727	RNA_polymerase_sigma_factor_SigB
peg_1904	801225	800812	Serine-protein_kinase_RsbW_EC_2.7.11.1
peg_1905	801736	801476	Isopeptidase_T
peg_1906	801807	803390	Na+H+_antiporter
peg_1907	804385	803387	pyridoxal_phosphate-dependent_deaminase_putative
peg_1908	805013	804423	hypothetical_protein
peg_1909	805330	806736	cAMP-binding_proteins_-_catabolite_gene_activator_and_regulatory_subunit_of_cAMP-dependent_protein_kinases
peg_1910	806825	807958	2E6E-farnesyl_diphosphate_synthase_EC_2.5.1.10
peg_1911	808192	808845	Acetyltransferase_GNAT_family
peg_1912	809354	808959	Nickel-dependent_superoxide_dismutase_EC_1.15.1.1
peg_1913	810470	809841	hypothetical_protein
peg_1914	810571	811350	SAM-dependent_methyltransferase
peg_1915	812180	811419	ABC_transporter_ATP-binding_protein_cluster_3_basic_aaglutamineopines
peg_1916	813127	812177	ABC_transporter_permease_protein_cluster_3_basic_aaglutamineopines
peg_1917	814116	813157	ABC_transporter_substrate-binding_protein_cluster_3_basic_aaglutamineopines
peg_1918	814758	815984	NAD-dependent_malic_enzyme_EC_1.1.1.38
peg_1919	816148	817134	Alcohol_dehydrogenase
peg_1920	817215	817424	hypothetical_protein
peg_1921	817424	817987	hypothetical_protein
peg_1922	819157	818090	Transcriptional_regulator_PadR_family
peg_1923	820178	819159	hypothetical_protein
peg_1924	820286	821113	putative_membrane_protei
peg_1925	821350	821168	Uncharacterized_protein_SCO5267
peg_1926	825288	821452	Dihydrolipoamide_succinyltransferase_component_E2_of_2-oxoglutarate_dehydrogenase_complex_EC_2.3.1.61	2-oxoglutarate_dehydrogenase_E1_component_EC_1.2.4.2_@_2-oxoglutarate_decarboxylase_EC_4.1.1.71_@_2-hydroxy-3-oxoadipate_synthase_EC_2.2.1.5
peg_1927	826694	825570	Two-component_system_sensor_histidine_kinase
peg_1928	827431	826691	Two-component_transcriptional_response_regulator_SCO5283_OmpR_family
peg_1929	828252	827554	hypothetical_protein
peg_1930	828454	830877	ATP-dependent_protease_La_EC_3.4.21.53_Type_I
peg_1931	831775	830948	Phage_lysin_glycosyl_hydrolase_family_25
peg_1932	832028	832522	Transcriptional_regulator_MarR_family
peg_1933	833352	832561	hypothetical_protein
peg_1934	833803	836880	Putative_sensor_and_ATPase_component_of_G-protein-coupled_receptor_GPCR_system
peg_1935	836877	837389	RoadblockLC7_protein_putative_GTPase-activating_GAP_component_of_G-protein-coupled_receptor_GPCR_system
peg_1936	837386	837829	DUF742_protein_component_of_G-protein-coupled_receptor_GPCR_system
peg_1937	837810	838451	Small_Ras-like_GTPase_component_of_G-protein-coupled_receptor_GPCR_system
peg_1938	838486	839748	putative_oxygenase_subunit
peg_1939	840869	839712	putative_secreted_protein
peg_1940	841260	840973	FIG01122205:_hypothetical_protein
peg_1941	842002	841349	Transcriptional_regulator_AcrR_family
peg_1942	843003	842065	putative_membrane_protein
peg_1943	843693	843187	hypothetical_protein
peg_1944	845196	843739	FtsI-like_cell_elongation_transpeptidase
peg_1945	846554	845193	FtsW-like_cell_division_membrane_protein_CA_C0505
peg_1946	847053	846598	putative_membrane_protein
peg_1947	848489	847227	Two-component_system_sensor_histidine_kinase
peg_1948	849271	848486	putative_lipoprotein
peg_1949	849828	849349	putative_protein_phosphatase
peg_1950	849980	850783	hypothetical_protein
peg_1951	851722	850841	ATP-dependent_DNA_ligase_EC_6.5.1.1_clustered_with_Ku_protein_LigD
peg_1952	851800	852990	Ku_domain_protein
peg_1953	853642	853094	hypothetical_protein
peg_1954	853974	854504	Transcriptional_regulator_MarR_family
peg_1955	855276	854530	putative_secreted_protein
peg_1956	855834	855400	probable_F420-dependent_enzyme
peg_1957	856754	855891	putative_membrane_protein
peg_1958	857441	857106	Polyketide_cyclase_WhiE_VII
peg_1959	857981	857502	Aromatase_WhiE_VI
peg_1960	858252	857983	Acyl_carrier_protein_WhiE_V
peg_1961	859672	858344	Polyketide_chain_length_factor_WhiE-CLF
peg_1962	860940	859669	Polyketide_beta-ketoacyl_synthase_WhiE-KS
peg_1963	861404	860937	Polyketide_cyclase_WhiE_II
peg_1964	862974	861730	WhiE_I_protein_of_unknown_function
peg_1965	863246	865057	Polyketide_hydroxylase_WhiE_VIII
peg_1966	865605	865814	hypothetical_protein
peg_1967	33	656	hypothetical_protein
peg_1968	1032	1850	hypothetical_protein
peg_1969	2939	1929	Transcriptional_regulator_AfsR_family
peg_1970	3377	3132	hypothetical_protein
peg_1971	3658	4479	Regulatory_protein_dnrI
peg_1972	4690	5472	hypothetical_protein
peg_1973	5469	6737	3-oxoacyl-[acyl-carrier-protein]_synthase_KASII_EC_2.3.1.179
peg_1974	6734	8011	Polyketide_chain_length_factor_WhiE-CLF_paralog
peg_1975	8521	8279	unknown_hypothetical_protein
peg_1976	8809	9762	hypothetical_protein
peg_1977	9759	11516	hypothetical_protein
peg_1978	11642	12478	hypothetical_protein
peg_1979	12687	12550	hypothetical_protein
peg_1980	12686	14200	hypothetical_protein
peg_1981	14235	14378	hypothetical_protein
peg_1982	14443	14862	hypothetical_protein
peg_1983	15483	14959	JadX-like_protein
peg_1984	15615	17084	2-polyprenyl-6-methoxyphenol_hydroxylase_and_related_FAD-dependent_oxidoreductases
peg_1985	17147	17845	anthrone_oxidase-like_protein
peg_1986	18120	18449	Polyketide_cyclase_WhiE_VII
peg_1987	18446	19717	Polyketide_beta-ketoacyl_synthase_WhiE-KS_paralog
peg_1988	19714	20928	Polyketide_chain_length_factor_WhiE-CLF_paralog
peg_1989	20986	21255	Acyl_carrier_protein
peg_1990	21268	22056	Acetoacetyl-CoA_reductase_EC_1.1.1.36
peg_1991	22096	23040	hypothetical_protein
peg_1992	23043	24521	2-polyprenyl-6-methoxyphenol_hydroxylase_and_related_FAD-dependent_oxidoreductases
peg_1993	24604	26118	2-polyprenyl-6-methoxyphenol_hydroxylase_and_related_FAD-dependent_oxidoreductases
peg_1994	27418	26333	hypothetical_protein
peg_1995	27754	28884	Inositol-1-phosphate_synthase_EC_5.5.1.4
peg_1996	28881	29783	Aromatic_prenyltransferase_1_UbiA_family
peg_1997	29780	30625	putaive_isomerase
peg_1998	30622	31224	hypothetical_protein
peg_1999	31247	32104	FIG00567468:_TatD-related_DNase
peg_2000	32108	33277	TIM_barrel_protein_possibly_involved_in_myo-inositol_catabolism
peg_2001	33274	34683	FIG00907047:_phosphodiesterasenucleotide_pyrophosphatase
peg_2002	34811	35137	4Fe-4S_ferredoxin_iron-sulfur_binding
peg_2003	35137	37134	hypothetical_protein
peg_2004	37198	38583	hypothetical_protein
[truncated: 4,501 more rows]

## Sheet: Table 3
Protein	COG ID	Domain
peg_1195	51675	52991	Glutamate-1-semialdehyde_21-aminomutase_EC_5.4.3.8	COG0001	HemL
peg_5153	217173	216145	N-acetyl-gamma-glutamyl-phosphate_reductase_EC_1.2.1.38	COG0002	ArgC
peg_1009	111948	110569	Anion-transporting_ATPase_Rv3680	COG0003	ArsA
peg_1010	112922	111945	Anion-transporting_ATPase_Rv3679	COG0003	ArsA
peg_5736	403857	402682	anion-transporting_ATPase	COG0003	ArsA
peg_2282	69240	70589	Ammonium_transporter	COG0004	AmtB
peg_168	194166	195008	5'-methylthioadenosine_phosphorylase_EC_2.4.2.28	COG0005	XapA
peg_1624	492982	492107	Purine_nucleoside_phosphorylase_EC_2.4.2.1	COG0005	XapA
peg_606	63373	64839	Xaa-Pro_aminopeptidase_EC_3.4.11.9	COG0006	PepP
peg_2700	194207	195337	Putative_dipeptidase	COG0006	PepP
peg_5063	121219	120113	Xaa-Pro_dipeptidase_EC_3.4.13.9	COG0006	PepP
peg_1159	15701	17398	Uroporphyrinogen-III_methyltransferase_EC_2.1.1.107	Uroporphyrinogen-III_synthase_EC_4.2.1.75	COG0007	CysG
peg_5127	188581	187349	Precorrin-2_oxidase_EC_1.3.1.76_@_Sirohydrochlorin_ferrochelatase_activity_of_CysG_EC_4.99.1.4	Uroporphyrinogen-III_methyltransferase_EC_2.1.1.107	COG0007	CysG
peg_978	73827	75302	Glutamyl-tRNA_synthetase_EC_6.1.1.17_@_Glutamyl-tRNAGln_synthetase_EC_6.1.1.24	COG0008	GlnS
peg_2245	29728	31212	Glutamyl-tRNA_synthetase_EC_6.1.1.17_@_Glutamyl-tRNAGln_synthetase_EC_6.1.1.24	COG0008	GlnS
peg_2051	18892	19539	Threonylcarbamoyl-AMP_synthase_EC_2.7.7.87	COG0009	SUA5
peg_3452	137866	138486	YciO_protein_TsaCYrdC_paralog	COG0009	SUA5
peg_6286	1047294	1046323	Guanidinobutyrase_EC_3.5.3.7	COG0010	SpeB
peg_2097	66897	67190	hypothetical_protein	COG0011	YqgV
peg_1750	625887	626975	GTP-binding_and_nucleic_acid-binding_protein_YchF	COG0012	GTP1
peg_4049	626590	625418	Alanyl-tRNA_synthetase-related_protein	COG0013	AlaS
peg_5071	131288	128616	Alanyl-tRNA_synthetase_EC_6.1.1.7	COG0013	AlaS
peg_6128	851661	850375	Gamma-glutamyl_phosphate_reductase_EC_1.2.1.41	COG0014	ProA
peg_2007	40260	41546	Adenylosuccinate_lyase_EC_4.3.2.2_@_SAICAR_lyase_EC_4.3.2.2	COG0015	PurB
peg_2012	46048	47553	3-carboxy-ciscis-muconate_cycloisomerase_EC_5.5.1.2	COG0015	PurB
peg_3124	378799	377471	3-carboxy-ciscis-muconate_cycloisomerase_EC_5.5.1.2	COG0015	PurB
peg_4847	467834	469276	Adenylosuccinate_lyase_EC_4.3.2.2_@_SAICAR_lyase_EC_4.3.2.2	COG0015	PurB
peg_5167	232757	231636	Phenylalanyl-tRNA_synthetase_alpha_chain_EC_6.1.1.20	COG0016	PheS
peg_1168	27824	26067	Arginyl-tRNA_synthetase_EC_6.1.1.19	COG0018	ArgS
peg_2039	4014	5126	Arginyl-tRNA_synthetase-related_protein	COG0018	ArgS
peg_59	66816	68198	OrnDAPArg_family_decarboxylase	COG0019	LysA
peg_2040	5146	6537	Diaminopimelate_decarboxylase_EC_4.1.1.20	COG0019	LysA
peg_2655	147432	148640	Pyridoxal_5-phosphate_PLP-dependent_ornithine_decarboxylase_EC_4.1.1.17	COG0019	LysA
peg_3292	566391	567716	Diaminopimelate_decarboxylase_EC_4.1.1.20	COG0019	LysA
peg_723	198123	198899	2E6Z-farnesyl_diphosphate_synthase_EC_2.5.1.68	COG0020	UppS
peg_6055	761555	760725	Transpolycis-decaprenyl_diphosphate_synthase_EC_2.5.1.86	COG0020	UppS
peg_2974	198555	200402	Transketolase_EC_2.2.1.1	COG0021	TktA
peg_3102	355286	353202	Transketolase_EC_2.2.1.1	COG0021	TktA
peg_5532	168611	170698	Transketolase_EC_2.2.1.1	COG0021	TktA
peg_752	228162	229166	Branched-chain_alpha-keto_acid_dehydrogenase_E1_component_beta_subunit_EC_1.2.4.4	COG0022	AcoB
peg_767	245537	246517	Branched-chain_alpha-keto_acid_dehydrogenase_E1_component_beta_subunit_EC_1.2.4.4	COG0022	AcoB
peg_1430	286250	287086	Methionine_aminopeptidase_EC_3.4.11.18	COG0024	Map
peg_2905	120398	119622	Methionine_aminopeptidase_EC_3.4.11.18	COG0024	Map
peg_5859	539524	540384	Methionine_aminopeptidase_EC_3.4.11.18	COG0024	Map
peg_1906	801807	803390	Na+H+_antiporter	COG0025	NhaP
peg_4236	824533	825795	hypothetical_protein	COG0025	NhaP
peg_5676	338197	336611	Putative_Na+H+_antiporter	COG0025	NhaP
peg_45	51652	50534	N5-carboxyaminoimidazole_ribonucleotide_synthase_EC_6.3.4.18	COG0026	PurK
peg_2191	184017	185867	Acetolactate_synthase_large_subunit_EC_2.2.1.6	COG0028	IlvB
peg_2770	268681	270423	Pyruvate_dehydrogenase_quinone_EC_1.2.5.1	COG0028	IlvB
peg_3059	299092	297410	Thiamine_pyrophosphate-requiring_enzymes	COG0028	IlvB
peg_3359	41876	43456	Benzoylformate_decarboxylase_EC_4.1.1.7	COG0028	IlvB
peg_3382	64586	62784	Thiamine_pyrophosphate-requiring_protein_PA2108	COG0028	IlvB
peg_6285	1046326	1044641	Acetohydroxy_acid_synthase	COG0028	IlvB
peg_6332	1100469	1098838	Thiamine_pyrophosphate-requiring_enzymes	COG0028	IlvB
peg_1101	211341	213074	L-aspartate_oxidase_EC_1.4.3.16	COG0029	NadB
peg_132	153468	152593	SSU_rRNA_adenine1518-N6adenine1519-N6-dimethyltransferase_EC_2.1.1.182	COG0030	RsmA
peg_63	72435	71050	Cystathionine_beta-synthase_EC_4.2.1.22	COG0031	CysK
peg_714	186059	187066	Cysteine_synthase_EC_2.5.1.47	COG0031	CysK
peg_717	190829	191833	Cysteine_synthase_EC_2.5.1.47	COG0031	CysK
peg_4039	617826	618860	Pyridoxal-5'-phosphate-dependent_enzyme_beta_superfamily_fold_type_II	COG0031	CysK
peg_4629	250897	249770	Pyridoxal-5'-phosphate-dependent_enzyme_beta_superfamily_fold_type_II	COG0031	CysK
peg_6416	1186148	1185198	Cysteine_synthase_CysO-dependent	COG0031	CysK
peg_3354	37999	36359	Phosphoglucomutase_EC_5.4.2.2	COG0033	Pgm
peg_511	41307	39781	Amidophosphoribosyltransferase_EC_2.4.2.14	COG0034	PurF
peg_559	14251	13610	Uracil_phosphoribosyltransferase_EC_2.4.2.9	COG0035	Upp
peg_5042	97757	97071	Ribulose-phosphate_3-epimerase_EC_5.1.3.1	COG0036	Rpe
peg_1076	186588	187634	tRNAIle-lysidine_synthetase_EC_6.3.4.19	COG0037	TilS
peg_1535	401827	402816	Malate_dehydrogenase_EC_1.1.1.37	COG0039	Mdh
peg_5019	72749	71901	ATP_phosphoribosyltransferase_EC_2.4.2.17_=>_HisGl	COG0040	HisG
peg_44	50537	49995	N5-carboxyaminoimidazole_ribonucleotide_mutase_EC_5.4.99.18	COG0041	PurE
peg_6041	741676	743442	putative_membrane_protein	COG0042	DusA
peg_1210	66556	68013	UbiD_family_decarboxylase_associated_with_menaquinone_via_futalosine	COG0043	UbiD
peg_2842	343290	344630	Allantoinase_EC_3.5.2.5	COG0044	AllB
peg_2911	125646	127049	Dihydropyrimidinase_EC_3.5.2.2_@_D-hydantoinase_EC_3.5.2.2	COG0044	AllB
peg_5057	116441	115155	Dihydroorotase_EC_3.5.2.3	COG0044	AllB
peg_1520	385214	386395	Succinyl-CoA_ligase_[ADP-forming]_beta_chain_EC_6.2.1.5	COG0045	SucC
peg_3060	299236	300366	Succinyl-CoA_ligase_[ADP-forming]_beta_chain_EC_6.2.1.5	COG0045	SucC
peg_518	48934	46676	Phosphoribosylformylglycinamidine_synthase_synthetase_subunit_EC_6.3.5.3	COG0046	PurL1
peg_519	49611	48931	Phosphoribosylformylglycinamidine_synthase_glutamine_amidotransferase_subunit_EC_6.3.5.3	COG0047	PurL2
peg_1375	242302	242673	SSU_ribosomal_protein_S12p_S23e	COG0048	RpsL
peg_1376	242676	243146	SSU_ribosomal_protein_S7p_S5e	COG0049	RpsG
peg_1378	245486	246679	Translation_elongation_factor_Tu	COG0050	TufB
peg_4900	521651	520473	Translation_elongation_factor_Tu	COG0050	TufB
peg_1405	272112	272420	SSU_ribosomal_protein_S10p_S20e	COG0051	RpsJ
peg_2307	94716	95600	SSU_ribosomal_protein_S2p_SAe	COG0052	RpsB
peg_6	6110	5130	Putative_transport_protein	COG0053	FieF
peg_3643	190955	192103	Integral_membrane_protein	COG0053	FieF
peg_4890	512508	513563	Cation_efflux_system_protein	COG0053	FieF
peg_6290	1052467	1051493	Putative_membrane_transport_protein	COG0053	FieF
peg_5021	73590	73105	67-dimethyl-8-ribityllumazine_synthase_EC_2.5.1.78	COG0054	RibE
peg_2062	29196	30644	ATP_synthase_beta_chain_EC_3.6.3.14	COG0055	AtpD
peg_2060	26669	28258	ATP_synthase_alpha_chain_EC_3.6.3.14	COG0056	AtpA
peg_4597	208038	209483	NADP-dependent_glyceraldehyde-3-phosphate_dehydrogenase_EC_1.2.1.13	COG0057	GapA
peg_5552	193817	192810	NAD-dependent_glyceraldehyde-3-phosphate_dehydrogenase_EC_1.2.1.12	COG0057	GapA
peg_2124	101071	103689	Glycogen_phosphorylase_EC_2.4.1.1	COG0058	GlgP
peg_2193	186553	187551	Ketol-acid_reductoisomerase_NADP+_EC_1.1.1.86	COG0059	IlvC
peg_3861	408539	409414	Putative_oxidoreductase	COG0059	IlvC
peg_5681	341737	344883	Isoleucyl-tRNA_synthetase_EC_6.1.1.5	COG0060	IleS
peg_5352	427887	426982	NAD_kinase_EC_2.7.1.23	COG0061	NadF
peg_1448	303507	302047	NADPH-hydrate_epimerase_EC_5.1.99.6	ADP-dependent_S-NADPH-hydrate_dehydratase_EC_4.2.1.136	COG0062	Nnr1
peg_2180	168070	169584	Aspartyl-tRNAAsn_amidotransferase_subunit_B_EC_6.3.5.6_@_Glutamyl-tRNAGln_amidotransferase_subunit_B_EC_6.3.5.7	COG0064	GatB
peg_2249	34452	35882	3-isopropylmalate_dehydratase_large_subunit_EC_4.2.1.33	COG0065	LeuC
peg_2250	35888	36481	3-isopropylmalate_dehydratase_small_subunit_EC_4.2.1.33	COG0066	LeuD
peg_5631	290490	285895	Glutamate_synthase_[NADPH]_large_chain_EC_1.4.1.13	COG0069	GltB2
peg_5166	231636	229123	Phenylalanyl-tRNA_synthetase_beta_chain_EC_6.1.1.20	COG0072	PheT
peg_1521	386424	387308	Succinyl-CoA_ligase_[ADP-forming]_alpha_chain_EC_6.2.1.5	COG0074	SucD
peg_3061	300381	301283	Succinyl-CoA_ligase_[ADP-forming]_alpha_chain_EC_6.2.1.5	COG0074	SucD
peg_5439	80090	81289	putative_aspartate_aminotransferase	COG0075	PucG
peg_1068	178796	177372	Glutamate_decarboxylase_EC_4.1.1.15	COG0076	GadA
peg_2647	139148	136674	hypothetical_protein	COG0076	GadA
peg_5622	276894	275524	Siderophore_biosynthesis_L-24-diaminobutyrate_decarboxylase	COG0076	GadA
peg_6300	1063311	1064753	Desferrioxamine_E_biosynthesis_protein_DesA_@_Siderophore_biosynthesis_L-24-diaminobutyrate_decarboxylase	COG0076	GadA
peg_614	72142	73074	Prephenate_dehydratase_EC_4.2.1.51	COG0077	PheA2
peg_2586	66555	67562	Ornithine_carbamoyltransferase_EC_2.1.3.3	COG0078	ArgF
peg_631	95084	94005	Biosynthetic_Aromatic_amino_acid_aminotransferase_beta_EC_2.6.1.57	COG0079	HisC
peg_5435	75853	76935	L-threonine_3-O-phosphate_decarboxylase_EC_4.1.1.81	COG0079	HisC
peg_5658	315341	314232	Histidinol-phosphate_aminotransferase_EC_2.6.1.9	COG0079	HisC
peg_5988	669693	671381	Putative_aminotransferase	COG0079	HisC
peg_1365	226824	227258	LSU_ribosomal_protein_L11p_L12e	COG0080	RplK
peg_1366	227367	228092	LSU_ribosomal_protein_L1p_L10Ae	COG0081	RplA
peg_5067	125296	124112	Chorismate_synthase_EC_4.2.3.5	COG0082	AroC
peg_2043	9487	10416	Homoserine_kinase_EC_2.7.1.39	COG0083	ThrB
peg_134	155800	154910	Uncharacterized_metal-dependent_hydrolase_YcfH	COG0084	TatD
peg_1371	231992	235477	DNA-directed_RNA_polymerase_beta_subunit_EC_2.7.7.6	COG0085	RpoB
peg_1372	235588	239487	DNA-directed_RNA_polymerase_beta'_subunit_EC_2.7.7.6	COG0086	RpoC
peg_1406	272438	273082	LSU_ribosomal_protein_L3p_L3e	COG0087	RplC
peg_1407	273091	273747	LSU_ribosomal_protein_L4p_L1e	COG0088	RplD
peg_1408	273747	274166	LSU_ribosomal_protein_L23p_L23Ae	COG0089	RplW
peg_1409	274208	275044	LSU_ribosomal_protein_L2p_L8e	COG0090	RplB
peg_1411	275383	275730	LSU_ribosomal_protein_L22p_L17e	COG0091	RplV
peg_1412	275730	276560	SSU_ribosomal_protein_S3p_S3e	COG0092	RpsC
peg_1416	277626	277994	LSU_ribosomal_protein_L14p_L23e	COG0093	RplN
peg_1418	278320	278877	LSU_ribosomal_protein_L5p_L11e	COG0094	RplE
peg_2919	134982	133918	Lipoate-protein_ligase_A	COG0095	LplA
peg_1420	279278	279676	SSU_ribosomal_protein_S8p_S15Ae	COG0096	RpsH
peg_1421	279701	280240	LSU_ribosomal_protein_L6p_L9e	COG0097	RplF
peg_1423	280671	281276	SSU_ribosomal_protein_S5p_S2e	COG0098	RpsE
peg_1433	287830	288210	SSU_ribosomal_protein_S13p_S18e	COG0099	RpsM
peg_5051	107897	107574	integration_host_factor	COG0099	RpsM
peg_1434	288277	288681	SSU_ribosomal_protein_S11p_S14e	COG0100	RpsK
peg_1437	290653	291507	tRNA_pseudouridine38-40_synthase_EC_5.4.99.12	COG0101	TruA
peg_1440	293950	294393	LSU_ribosomal_protein_L13p_L13Ae	COG0102	RplM
peg_1441	294436	294948	SSU_ribosomal_protein_S9p_S16e	COG0103	RpsI
peg_915	1326	2609	Adenylosuccinate_synthetase_EC_6.3.4.4	COG0104	PurA
peg_6152	884273	883860	Nucleoside_diphosphate_kinase_EC_2.7.4.6	COG0105	Ndk
peg_5654	312812	312087	Phosphoribosylformimino-5-aminoimidazole_carboxamide_ribotide_isomerase_EC_5.3.1.16_@_Acting_phosphoribosylanthranilate_isomerase_EC_5.3.1.24	COG0106	HisA
peg_5652	311633	310878	Imidazole_glycerol_phosphate_synthase_cyclase_subunit	COG0107	HisF
peg_5530	168252	167284	Heme_O_synthase_protoheme_IX_farnesyltransferase_COX10-CtaB	COG0109	CyoE
peg_3389	73657	74361	Galactoside_O-acetyltransferase_EC_2.3.1.18	COG0110	WbbJ
peg_4232	820947	821498	Acetyltransferase	COG0110	WbbJ
peg_4893	515703	514867	putative_sugar_acetyltransferase	COG0110	WbbJ
peg_985	82631	81633	D-3-phosphoglycerate_dehydrogenase_EC_1.1.1.95	COG0111	SerA
peg_2189	179403	180344	D-3-phosphoglycerate_dehydrogenase_EC_1.1.1.95	COG0111	SerA
peg_2194	187814	189403	D-3-phosphoglycerate_dehydrogenase_EC_1.1.1.95	COG0111	SerA
peg_3762	316664	315633	D-3-phosphoglycerate_dehydrogenase_EC_1.1.1.95	COG0111	SerA
peg_6352	1119457	1120425	D-3-phosphoglycerate_dehydrogenase_EC_1.1.1.95	COG0111	SerA
peg_1546	414759	416204	Serine_hydroxymethyltransferase_EC_2.1.2.1	COG0112	GlyA
peg_2053	20319	21575	Serine_hydroxymethyltransferase_EC_2.1.2.1	COG0112	GlyA
peg_2149	137611	136346	Serine_hydroxymethyltransferase_EC_2.1.2.1	COG0112	GlyA
peg_1162	19198	20190	Porphobilinogen_synthase_EC_4.2.1.24	COG0113	HemB
peg_1736	613842	612439	Fumarate_hydratase_class_II_EC_4.2.1.2	COG0114	FumC
peg_2200	195488	196576	Branched-chain_amino_acid_aminotransferase_EC_2.6.1.42	COG0115	IlvE
peg_5119	180585	179764	Aminodeoxychorismate_lyase_EC_4.1.3.38	COG0115	IlvE
peg_5655	313477	312830	Imidazole_glycerol_phosphate_synthase_amidotransferase_subunit_HisH	COG0118	HisH
peg_2207	202805	204409	R-citramalate_synthase_EC_2.3.1.182	COG0119	LeuA
peg_6069	775370	773649	2-isopropylmalate_synthase_EC_2.3.3.13	COG0119	LeuA
peg_6296	1058940	1059905	Hydroxymethylglutaryl-CoA_lyase_EC_4.1.3.4	COG0119	LeuA
peg_3541	95106	94306	Amidohydrolase_EgtC_hercynylcysteine_sulfoxide_synthase	COG0121	YafJ
peg_22	23046	24035	hypothetical_protein	COG0122	AlkA
peg_2939	159309	160781	Methylphosphotriester-DNA--protein-cysteine_S-methyltransferase_EC_2.1.1.n11	DNA-3-methyladenine_glycosylase_II_EC_3.2.2.21	COG0122	AlkA
peg_1146	2834	3937	Deacetylases_including_yeast_histone_deacetylase_and_acetoin_utilization_protein	COG0123	AcuC
peg_5078	138924	137662	Histidyl-tRNA_synthetase_EC_6.1.1.21	COG0124	HisS
peg_1045	152560	155910	MFS-type_secretion_effector	Thymidylate_kinase_EC_2.7.4.9	COG0125	Tmk
peg_5551	192667	191456	Phosphoglycerate_kinase_EC_2.7.2.3	COG0126	Pgk
peg_6408	1178970	1178368	Nucleoside_5-triphosphatase_RdgB_dHAPTP_dITP_XTP-specific_EC_3.6.1.66	COG0127	RdgB
peg_1873	768276	766960	3-phosphoshikimate_1-carboxyvinyltransferase_EC_2.5.1.19	COG0128	AroA
peg_1133	247790	249643	Dihydroxy-acid_dehydratase_EC_4.2.1.9	COG0129	IlvD
peg_5470	115232	113493	Dehydratase_IlvDEdd_family	COG0129	IlvD
peg_2380	175659	176564	tRNA_pseudouridine55_synthase_EC_5.4.99.25	COG0130	TruB
peg_5657	314235	313642	Imidazoleglycerol-phosphate_dehydratase_EC_4.2.1.19	COG0131	HisB2
peg_4838	460714	461430	Dethiobiotin_synthase_BioD_EC_6.3.3.3	COG0132	BioD
peg_5643	303608	302325	Tryptophan_synthase_beta_chain_EC_4.2.1.20	COG0133	TrpB
peg_2896	108097	108873	Indole-3-glycerol_phosphate_synthase_EC_4.1.1.48	COG0134	TrpC
peg_5644	304747	303938	Indole-3-glycerol_phosphate_synthase_EC_4.1.1.48	COG0134	TrpC
peg_933	20311	21387	Aspartate-semialdehyde_dehydrogenase_EC_1.2.1.11	COG0136	Asd
peg_6180	918879	919895	Aspartate-semialdehyde_dehydrogenase_EC_1.2.1.11	COG0136	Asd
peg_4601	217177	215732	Argininosuccinate_synthase_EC_6.3.4.5	COG0137	ArgG
peg_1526	392578	394149	IMP_cyclohydrolase_EC_3.5.4.10	Phosphoribosylaminoimidazolecarboxamide_formyltransferase_EC_2.1.2.3	COG0138	PurH
peg_5649	308533	308087	Phosphoribosyl-AMP_cyclohydrolase_EC_3.5.4.19	COG0139	HisI1
peg_5020	73070	72798	Phosphoribosyl-ATP_pyrophosphatase_EC_3.6.1.31	COG0140	HisI2
peg_5659	316663	315338	Histidinol_dehydrogenase_EC_1.1.1.23	COG0141	HisD
peg_1318	180972	181982	Solanesyl_diphosphate_synthase_EC_2.5.1.11	COG0142	IspA
peg_1910	806825	807958	2E6E-farnesyl_diphosphate_synthase_EC_2.5.1.10	COG0142	IspA
peg_3187	448194	449267	2E6E-farnesyl_diphosphate_synthase_EC_2.5.1.10	COG0142	IspA
peg_3421	109137	108094	hypothetical_protein	COG0142	IspA
peg_3869	417318	418394	Geranylgeranyl_diphosphate_synthase_EC_2.5.1.29	COG0142	IspA
peg_3871	418915	419973	Geranylgeranyl_diphosphate_synthase_EC_2.5.1.29	COG0142	IspA
peg_790	273106	271490	Methionyl-tRNA_synthetase_EC_6.1.1.10	COG0143	MetG
peg_5043	99338	97920	16S_rRNA_cytosine967-C5-methyltransferase_EC_2.1.1.176	COG0144	RsmB
peg_2893	104948	106483	Anthranilate_synthase_aminase_component_EC_4.1.3.27	COG0147	TrpE
peg_4079	666983	668386	Salicylate_synthetase_EC_5.4.4.2EC_4.2.99.21_@_Salicylate_synthetase_EC_5.4.4.2EC_4.2.99.21_of_siderophore_biosynthesis	COG0147	TrpE
peg_5120	181628	180582	Para-aminobenzoate_synthase_aminase_component_EC_2.6.1.85	COG0147	TrpE
peg_5648	308075	306561	Anthranilate_synthase_aminase_component_EC_4.1.3.27	COG0147	TrpE
peg_5725	391657	393540	2-Amino-2-deoxy-isochorismate_synthase_EC_4.1.3.-	COG0147	TrpE
peg_81	90361	89081	Enolase_EC_4.2.1.11	COG0148	Eno
peg_5538	175932	177209	Enolase_EC_4.2.1.11	COG0148	Eno
peg_3859	406960	407739	Triosephosphate_isomerase_EC_5.3.1.1	COG0149	TpiA
peg_5550	191450	190674	Triosephosphate_isomerase_EC_5.3.1.1	COG0149	TpiA
peg_510	39735	38668	Phosphoribosylformylglycinamidine_cyclo-ligase_EC_6.3.3.1	COG0150	PurM
peg_529	61303	60053	Phosphoribosylamine--glycine_ligase_EC_6.3.4.13	COG0151	PurD
peg_716	188343	190832	hypothetical_protein	COG0151	PurD
peg_526	55858	54959	Phosphoribosylaminoimidazole-succinocarboxamide_synthase_EC_6.3.2.6	COG0152	PurC
peg_122	140221	139058	Galactokinase_EC_2.7.1.6	COG0153	GalK
peg_2004	37198	38583	hypothetical_protein	COG0154	GatA
peg_2178	166325	167818	Aspartyl-tRNAAsn_amidotransferase_subunit_A_EC_6.3.5.6_@_Glutamyl-tRNAGln_amidotransferase_subunit_A_EC_6.3.5.7	COG0154	GatA
peg_3500	48559	47216	Putative_amidase_SAV_7269	COG0154	GatA
peg_3808	361149	359782	Glutamyl-tRNAGln_amidotransferase_subunit_A-like_protein	COG0154	GatA
peg_4518	124160	125749	Putative_secreted_amidase_SCO6344	COG0154	GatA
peg_6353	1120450	1121853	Amidase_family_protein_SAV_5232	COG0154	GatA
peg_2728	226387	224690	Ferredoxin--sulfite_reductase_actinobacterial_type_EC_1.8.7.1	COG0155	CysI
peg_3209	470524	471717	2-amino-3-ketobutyrate_coenzyme_A_ligase_EC_2.3.1.29	COG0156	BioF
peg_4835	458055	456928	8-amino-7-oxononanoate_synthase_EC_2.3.1.47	COG0156	BioF
peg_1102	213080	214060	Quinolinate_phosphoribosyltransferase_[decarboxylating]_EC_2.4.2.19	COG0157	NadC
peg_5642	302328	301513	Tryptophan_synthase_alpha_chain_EC_4.2.1.20	COG0159	TrpA
peg_922	7802	6447	PLP-dependent_aminotransferase_NCgl2355_class_III	COG0160	GabT
peg_2342	133802	132468	Gamma-aminobutyrate:alpha-ketoglutarate_aminotransferase_EC_2.6.1.19	COG0160	GabT
peg_5441	82269	83540	Diaminobutyrate--2-oxoglutarate_transaminase_EC_2.6.1.76	COG0160	GabT
peg_2323	111889	110516	Omega-amino_acid--pyruvate_aminotransferase_EC_2.6.1.18	COG0161	BioA
peg_4837	459426	460712	Adenosylmethionine-8-amino-7-oxononanoate_aminotransferase_EC_2.6.1.62	COG0161	BioA
peg_5390	28788	30056	Tyrosyl-tRNA_synthetase_EC_6.1.1.1	COG0162	TyrS
peg_1212	68947	69627	Flavin_prenyltransferase_UbiX	COG0163	UbiX
peg_2462	80139	80840	Ribonuclease_HII_EC_3.1.26.4	COG0164	RnhB
peg_5143	207769	206342	Argininosuccinate_lyase_EC_4.3.2.1	COG0165	ArgH
peg_3098	349335	347677	Glucose-6-phosphate_isomerase_EC_5.3.1.9	COG0166	Pgi
peg_5547	189595	187940	Glucose-6-phosphate_isomerase_EC_5.3.1.9	COG0166	Pgi
peg_5053	110080	108974	Dihydroorotate_dehydrogenase_quinone_EC_1.3.5.2	COG0167	PyrD
peg_3094	342589	343467	Quinateshikimate_5-dehydrogenase_I_delta_EC_1.1.1.25	COG0169	AroE
peg_5068	126334	125498	Shikimate_5-dehydrogenase_I_alpha_EC_1.1.1.25	COG0169	AroE
peg_3930	486009	485179	NAD_synthetase_EC_6.3.1.5	COG0171	NadE
peg_5839	520552	518789	NAD_synthetase_EC_6.3.1.5	Glutamine_amidotransferase_chain_of_NAD_synthetase	COG0171	NadE
peg_615	73646	74923	Seryl-tRNA_synthetase_EC_6.1.1.11	COG0172	SerS
peg_784	264514	266277	Aspartyl-tRNA_synthetase_EC_6.1.1.12_@_Aspartyl-tRNAAsn_synthetase_EC_6.1.1.23	COG0173	AspS
peg_2005	38601	40103	glutamine_synthetase_family_protein	COG0174	GlnA
peg_3223	485818	484418	Glutamine_synthetase_EC_6.3.1.2_putative	COG0174	GlnA
peg_5183	248130	246736	Glutamine_synthetase_family_protein_in_hypothetical_Actinobacterial_gene_cluster	COG0174	GlnA
peg_5806	480790	482199	Glutamine_synthetase_type_I_EC_6.3.1.2	COG0174	GlnA
peg_5811	484688	485719	Glutamine_synthetase_type_II_eukaryotic_EC_6.3.1.2	COG0174	GlnA
peg_5842	522216	523577	Glutamine_synthetase_type_I_EC_6.3.1.2	COG0174	GlnA
peg_2724	223215	222277	Sulfate_adenylyltransferase_subunit_2_EC_2.7.7.4	COG0175	CysH
peg_2726	224517	223807	Phosphoadenylyl-sulfate_reductase_[thioredoxin]_EC_1.8.4.8	COG0175	CysH
peg_3101	353171	352026	Transaldolase_EC_2.2.1.2	COG0176	TalA
peg_5533	170733	171851	Transaldolase_EC_2.2.1.2	COG0176	TalA
peg_1017	118055	118960	Endonuclease_III_EC_4.2.99.18	COG0177	Nth
peg_2994	214503	216893	Excinuclease_ABC_subunit_A_paralog_of_unknown_function	COG0178	UvrA
peg_3143	401905	399647	Excinuclease_ABC_subunit_A_paralog_of_unknown_function	COG0178	UvrA
peg_3535	89891	87546	Excinuclease_ABC_subunit_A_paralog_of_unknown_function	COG0178	UvrA
peg_5562	210139	207143	Excinuclease_ABC_subunit_A	COG0178	UvrA
peg_1305	167062	165830	Fumarylacetoacetase_EC_3.7.1.2	COG0179	MhpD
peg_2244	28959	29735	5-carboxymethyl-2-hydroxymuconate_delta-isomerase_EC_5.3.3.10	COG0179	MhpD
peg_6382	1152019	1151162	2-hydroxyhepta-24-diene-17-dioate_isomerase_EC_5.3.3.-	5-carboxymethyl-2-oxo-hex-3-_ene-17-dioate_decarboxylase_EC_4.1.1.68	COG0179	MhpD
peg_1142	258415	257399	Tryptophanyl-tRNA_synthetase_EC_6.1.1.2	COG0180	TrpS
peg_1547	416248	417270	Tryptophanyl-tRNA_synthetase_EC_6.1.1.2	COG0180	TrpS
peg_1158	14745	15704	Porphobilinogen_deaminase_EC_2.5.1.61	COG0181	HemC
peg_3463	149400	150335	Porphobilinogen_deaminase_EC_2.5.1.61	COG0181	HemC
peg_6507	1303173	1302031	S-methyl-5-thioribose-1-phosphate_isomerase_EC_5.3.1.23	COG0182	MtnA
peg_65	73891	75111	3-ketoacyl-CoA_thiolase_EC_2.3.1.16_@_Acetyl-CoA_acetyltransferase_EC_2.3.1.9	COG0183	PaaJ
peg_1224	79450	80736	3-ketoacyl-CoA_thiolase_EC_2.3.1.16_@_Acetyl-CoA_acetyltransferase_EC_2.3.1.9_FadA2	COG0183	PaaJ
peg_2087	56926	58149	3-ketoacyl-CoA_thiolase_EC_2.3.1.16_@_Acetyl-CoA_acetyltransferase_EC_2.3.1.9	COG0183	PaaJ
peg_2635	126410	125193	3-ketoacyl-CoA_thiolase_EC_2.3.1.16	COG0183	PaaJ
peg_3127	381401	380199	Acetyl-CoA_acetyltransferase_EC_2.3.1.9_@_3-oxoadipyl-CoA_thiolase_EC_2.3.1.174	COG0183	PaaJ
peg_3154	410816	412030	3-ketoacyl-CoA_thiolase_EC_2.3.1.16_@_Acetyl-CoA_acetyltransferase_EC_2.3.1.9	COG0183	PaaJ
peg_3228	488998	490185	Acetyl-CoA_acetyltransferase_EC_2.3.1.9_@_3-oxoadipyl-CoA_thiolase_EC_2.3.1.174	COG0183	PaaJ
peg_2386	188465	188752	SSU_ribosomal_protein_S15p_S13e	COG0184	RpsO
peg_1410	275057	275338	SSU_ribosomal_protein_S19p_S15e	COG0185	RpsS
peg_1415	277209	277496	SSU_ribosomal_protein_S17p_S11e	COG0186	RpsQ
peg_696	160686	162770	DNA_gyrase_subunit_B_EC_5.99.1.3	COG0187	GyrB
peg_2474	97196	99322	DNA_topoisomerase_IV_subunit_B_EC_5.99.1.3	COG0187	GyrB
peg_697	162813	165407	DNA_gyrase_subunit_A_EC_5.99.1.3	COG0188	GyrA
peg_2483	110328	107872	DNA_topoisomerase_IV_subunit_A_EC_5.99.1.3	COG0188	GyrA
peg_3729	281680	280694	Glutathione_synthaseRibosomal_protein_S6_modification_enzyme_glutaminyl_transferase	COG0189	RimK
peg_1531	398097	398951	Methenyltetrahydrofolate_cyclohydrolase_EC_3.5.4.9	Methylenetetrahydrofolate_dehydrogenase_NADP+_EC_1.5.1.5	COG0190	FolD
peg_897	380193	381224	Fructose-bisphosphate_aldolase_class_II_EC_4.1.2.13	COG0191	Fba
peg_4642	259996	259136	Tagatose_16-bisphosphate_aldolase_EC_4.1.2.40	COG0191	Fba
peg_5047	104986	103778	S-adenosylmethionine_synthetase_EC_2.5.1.6	COG0192	MetK
peg_111	128835	129431	Peptidyl-tRNA_hydrolase_EC_3.1.1.29	COG0193	Pth
peg_5050	107524	106931	Guanylate_kinase_EC_2.7.4.8	COG0194	Gmk
peg_2375	170029	171039	Transcription_termination_protein_NusA	COG0195	NusA
peg_2382	181260	182207	FMN_adenylyltransferase_EC_2.7.7.2	Riboflavin_kinase_EC_2.7.1.26	COG0196	RibF
peg_1413	276566	276985	LSU_ribosomal_protein_L16p_L10e	COG0197	RplP
peg_1417	277997	278320	LSU_ribosomal_protein_L24p_L26e	COG0198	RplX
peg_1054	168902	168597	SSU_ribosomal_protein_S14p_S29e_@_SSU_ribosomal_protein_S14p_S29e_zinc-independent	COG0199	RpsN
peg_1419	278883	279068	SSU_ribosomal_protein_S14p_S29e_@_SSU_ribosomal_protein_S14p_S29e_zinc-dependent	COG0199	RpsN
peg_1425	281464	281919	LSU_ribosomal_protein_L15p_L27Ae	COG0200	RplO
peg_1426	282161	283474	Protein_translocase_subunit_SecY	COG0201	SecY
peg_1435	288816	289838	DNA-directed_RNA_polymerase_alpha_subunit_EC_2.7.7.6	COG0202	RpoA
peg_1436	290005	290511	LSU_ribosomal_protein_L17p	COG0203	RplQ
peg_1151	6801	7895	Acyltransferase_family_protein	COG0204	PlsC
peg_2255	38934	39743	Acyl-CoA:1-acyl-sn-glycerol-3-phosphate_acyltransferase_EC_2.3.1.51	COG0204	PlsC
peg_3533	85695	86516	Acyl-CoA:1-acyl-sn-glycerol-3-phosphate_acyltransferase_EC_2.3.1.51	COG0204	PlsC
peg_4686	308243	308971	Acyl-CoA:1-acyl-sn-glycerol-3-phosphate_acyltransferase_EC_2.3.1.51	COG0204	PlsC
peg_4817	442345	443067	Acyl-CoA:1-acyl-sn-glycerol-3-phosphate_acyltransferase_EC_2.3.1.51	COG0204	PlsC
peg_5139	202183	202854	Acyl-CoA:1-acyl-sn-glycerol-3-phosphate_acyltransferase_EC_2.3.1.51	COG0204	PlsC
peg_5329	401826	401179	FIG005243:_Phospholipid--glycerol_acyltransferase	COG0204	PlsC
peg_5730	398438	397611	Acyl-CoA:1-acyl-sn-glycerol-3-phosphate_acyltransferase_EC_2.3.1.51	COG0204	PlsC
peg_2109	80529	81554	6-phosphofructokinase_EC_2.7.1.11	COG0205	PfkA
peg_4805	430653	431678	6-phosphofructokinase_EC_2.7.1.11	COG0205	PfkA
peg_5727	395594	394566	Pyrophosphate-dependent_fructose_6-phosphate-1-kinase_EC_2.7.1.90	COG0205	PfkA
peg_5687	350127	348919	Cell_division_protein_FtsZ	COG0206	FtsZ
peg_1886	781487	780456	Ribonucleotide_reductase_of_class_Ia_aerobic_beta_subunit_EC_1.17.4.1	COG0208	NrdF
peg_1887	783865	781487	Ribonucleotide_reductase_of_class_Ia_aerobic_alpha_subunit_EC_1.17.4.1	COG0209	NrdA
peg_2455	71203	74097	Ribonucleotide_reductase_of_class_II_coenzyme_B12-dependent_EC_1.17.4.1	COG0209	NrdA
peg_1507	367301	369787	ATP-dependent_DNA_helicase_UvrDPcrA_EC_3.6.4.12	COG0210	UvrD
peg_1842	728391	732032	ATP-dependent_DNA_helicase_SCO5183	COG0210	UvrD
peg_1843	732043	735864	ATP-dependent_DNA_helicase_SCO5184	COG0210	UvrD
peg_1847	738910	741111	ATP-dependent_DNA_helicase_UvrDPcrA_actinomycete_paralog	COG0210	UvrD
peg_6139	866844	866590	LSU_ribosomal_protein_L27p	COG0211	RpmA
peg_163	186659	187273	5-formyltetrahydrofolate_cyclo-ligase_EC_6.3.3.2	COG0212	FAU1
peg_1600	468178	469461	Pyrimidine-nucleoside_phosphorylase_EC_2.4.2.2	COG0213	DeoA
peg_5092	153797	152886	Pyridoxal_5'-phosphate_synthase_glutamine_hydrolyzing_synthase_subunit_EC_4.3.3.6	COG0214	PdxS
peg_386	429587	428148	Cysteinyl-tRNA_synthetase_EC_6.1.1.16	COG0215	CysS
peg_5233	305564	304335	L-cysteine:1D-myo-inosityl_2-amino-2-deoxy-alpha-D-glucopyranoside_ligase_MshC_EC_6.3.1.13	COG0215	CysS
peg_2049	16855	17931	Peptide_chain_release_factor_1	COG0216	PrfA
peg_5090	152217	151465	Probable_transcriptional_regulatory_protein_YebC	COG0217	TACO1
peg_491	14832	15677	tRNA_guanine46-N7-methyltransferase_EC_2.1.1.33	COG0220	TrmB
peg_1073	183427	182936	Inorganic_pyrophosphatase_EC_3.6.1.1	COG0221	Ppa
peg_399	440011	440286	hypothetical_protein	COG0222	RplL
peg_1370	231014	231403	LSU_ribosomal_protein_L7pL12p_P1P2	COG0222	RplL
peg_3936	492925	491978	formyltransferase	COG0223	Fmt
peg_5044	100351	99419	Methionyl-tRNA_formyltransferase_EC_2.1.2.9	COG0223	Fmt
peg_2061	28279	29196	ATP_synthase_gamma_chain_EC_3.6.3.14	COG0224	AtpG
peg_1649	516453	516965	Peptide-methionine_S-S-oxide_reductase_MsrA_EC_1.8.4.11	COG0225	MsrA
peg_460	495020	496147	Phosphate_ABC_transporter_substrate-binding_protein_PstS_TC_3.A.1.7.1	COG0226	PstS
peg_5990	672613	674520	hypothetical_protein	COG0226	PstS
peg_1055	169138	168902	LSU_ribosomal_protein_L28p_@_LSU_ribosomal_protein_L28p_zinc-independent	COG0227	RpmB
peg_2261	44849	44664	LSU_ribosomal_protein_L28p_@_LSU_ribosomal_protein_L28p_zinc-dependent	COG0227	RpmB
peg_2290	80425	80844	SSU_ribosomal_protein_S16p	COG0228	RpsP
peg_2681	174765	175172	Peptide-methionine_R-S-oxide_reductase_MsrB_EC_1.8.4.12	COG0229	MsrB
peg_689	152779	152642	LSU_ribosomal_protein_L34p	COG0230	RpmH
peg_5062	120044	119478	Translation_elongation_factor_P	COG0231	Efp
peg_6026	723579	722305	dNTP_triphosphohydrolase_broad_substrate_specificity	COG0232	Dgt
peg_2310	97680	98237	Ribosome_recycling_factor	COG0233	Frr
peg_1469	324060	324368	Heat_shock_protein_10_kDa_family_chaperone_GroES	COG0234	GroES
peg_6404	1175878	1175525	GroES-like_protein_in_Actinomycetes	COG0234	GroES
peg_5419	56800	56105	Ribulose-5-phosphate_4-epimerase_and_related_epimerases_and_aldolases	COG0235	AraD
peg_843	330144	329884	hypothetical_protein	COG0236	AcpP
peg_1960	858252	857983	Acyl_carrier_protein_WhiE_V	COG0236	AcpP
peg_2863	21482	21727	hypothetical_protein	COG0236	AcpP
peg_3290	564665	564417	hypothetical_protein	COG0236	AcpP
peg_3889	440742	441020	Acyl_carrier_protein	COG0236	AcpP
peg_5968	647813	648061	Acyl_carrier_protein	COG0236	AcpP
peg_5014	65926	66495	DNA-directed_RNA_polymerase_beta_subunit140_kD_subunit	COG0237	CoaE
peg_5599	245200	244574	Dephospho-CoA_kinase_EC_2.7.1.24	COG0237	CoaE
peg_659	121662	121426	SSU_ribosomal_protein_S18p_@_SSU_ribosomal_protein_S18p_zinc-dependent	COG0238	RpsR
peg_1059	170803	171036	SSU_ribosomal_protein_S18p_@_SSU_ribosomal_protein_S18p_zinc-independent	COG0238	RpsR
peg_1193	50261	50635	Fluoride_ion_transporter_CrcB	COG0239	CrcB
peg_2256	39740	40750	Glycerol-3-phosphate_dehydrogenase_[NADP+]_EC_1.1.1.94	COG0240	GpsA
peg_2796	294614	295285	putative_dehydratase	COG0241	HisB1
peg_1285	143525	142812	Peptide_deformylase_EC_3.5.1.88	COG0242	Def
peg_1882	775854	776504	Peptide_deformylase_EC_3.5.1.88	COG0242	Def
peg_3568	119688	119095	Peptide_deformylase_EC_3.5.1.88	COG0242	Def
peg_4802	428304	427738	Peptide_deformylase_EC_3.5.1.88	COG0242	Def
peg_5284	357395	355152	Putative_dehydrogenase	COG0243	BisC
peg_1369	230368	230898	LSU_ribosomal_protein_L10p_P0	COG0244	RplJ
peg_387	430179	429670	2-C-methyl-D-erythritol_24-cyclodiphosphate_synthase_EC_4.6.1.12	COG0245	IspF
peg_856	342613	340331	Fe-S_oxidoreductase	COG0247	GlpC
peg_3600	148577	147822	Predicted_L-lactate_dehydrogenase_Fe-S_oxidoreductase_subunit_YkgE	COG0247	GlpC
peg_78	87893	86898	Exopolyphosphatase_EC_3.6.1.11	COG0248	GppA
peg_1130	244987	245919	Exopolyphosphatase_EC_3.6.1.11	COG0248	GppA
peg_3662	210040	209012	Exopolyphosphatase_EC_3.6.1.11	COG0248	GppA
peg_1364	225782	226654	Transcription_antitermination_protein_NusG	COG0250	NusG
peg_257	289379	288513	RidAYER057cUK114_superfamily_group_6	N-acetyltransferase	COG0251	RidA
peg_1012	113231	113698	RidAYER057cUK114_superfamily_group_1	COG0251	RidA
peg_1691	564893	565303	RidAYER057cUK114_superfamily_protein	COG0251	RidA
peg_2550	25883	25473	RidAYER057cUK114_superfamily_protein	COG0251	RidA
peg_2595	77816	78214	RidAYER057cUK114_superfamily_protein	COG0251	RidA
peg_2957	176539	176141	RidAYER057cUK114_superfamily_protein	COG0251	RidA
peg_3314	254	3	RidAYER057cUK114_superfamily_protein	COG0251	RidA
peg_5592	239882	240295	RidAYER057cUK114_superfamily_protein	COG0251	RidA
peg_2442	53082	53951	Diaminopimelate_epimerase_EC_5.1.1.7	COG0253	DapF
peg_1057	169383	169637	LSU_ribosomal_protein_L31p_@_LSU_ribosomal_protein_L31p_zinc-independent	COG0254	RpmE
peg_2048	16522	16746	LSU_ribosomal_protein_L31p_@_LSU_ribosomal_protein_L31p_zinc-dependent	COG0254	RpmE
peg_4751	372952	373227	LSU_ribosomal_protein_L31p_@_LSU_ribosomal_protein_L31p_zinc-independent	COG0254	RpmE
peg_1414	276985	277209	LSU_ribosomal_protein_L29p_L35e	COG0255	RpmC
peg_1422	280244	280627	LSU_ribosomal_protein_L18p_L5e	COG0256	RplR
peg_1432	287528	287641	LSU_ribosomal_protein_L36p_@_LSU_ribosomal_protein_L36p_zinc-dependent	COG0257	RpmJ
peg_5192	257586	258491	DNA_polymerase_I_5'-3'_exonuclease_domain	COG0258	Exo
peg_233	262995	263678	Pyridoxamine_5'-phosphate_oxidase_EC_1.4.3.5	COG0259	PdxH
peg_259	291089	291766	Pyridoxamine_5'-phosphate_oxidase_EC_1.4.3.5	COG0259	PdxH
peg_5786	458408	459934	Cytosol_aminopeptidase_PepA_EC_3.4.11.1	COG0260	PepB
peg_6140	867179	866859	LSU_ribosomal_protein_L21p	COG0261	RplU
peg_4098	684021	684632	Dihydrofolate_reductase_EC_1.5.1.3	COG0262	FolA
peg_4104	691242	690685	Dihydrofolate_reductase_EC_1.5.1.3	COG0262	FolA
peg_4602	217361	217933	hypothetical_protein	COG0262	FolA
peg_6130	853521	852415	Glutamate_5-kinase_EC_2.7.2.11	RNA-binding_C-terminal_domain_PUA	COG0263	ProB
peg_2308	95698	96534	Translation_elongation_factor_Ts	COG0264	Tsf
peg_444	478125	479183	Protease	COG0265	DegQ
peg_598	56070	54514	Serine_protease_HtrA_DegP_protein	COG0265	DegQ
peg_1019	119768	120967	Putative_serine_protease	COG0265	DegQ
peg_1806	688182	690446	Serine_protease_HtrA_DegP_protein	COG0265	DegQ
peg_3690	242035	240665	putative_secreted_protease	COG0265	DegQ
peg_5778	450630	451706	putative_secreted_protease	COG0265	DegQ
peg_5795	470608	471792	Putative_serine_protease	COG0265	DegQ
peg_2271	53612	54472	Formamidopyrimidine-DNA_glycosylase_EC_3.2.2.23	COG0266	Nei
peg_2410	21028	20192	Endonuclease_VIII	COG0266	Nei
peg_3510	63253	64116	Formamidopyrimidine-DNA_glycosylase_EC_3.2.2.23	COG0266	Nei
peg_6166	901753	900917	Endonuclease_VIII	COG0266	Nei
peg_1056	169212	169376	LSU_ribosomal_protein_L33p_@_LSU_ribosomal_protein_L33p_zinc-independent	COG0267	RpmG
peg_1352	215777	215941	LSU_ribosomal_protein_L33p_@_LSU_ribosomal_protein_L33p_zinc-dependent	COG0267	RpmG
peg_3867	415026	415190	LSU_ribosomal_protein_L33p_@_LSU_ribosomal_protein_L33p_zinc-independent	COG0267	RpmG
peg_6105	825737	826003	SSU_ribosomal_protein_S20p	COG0268	RpsT
peg_536	69269	68577	hypothetical_protein	COG0270	Dcm
peg_975	71200	69911	hypothetical_protein	COG0270	Dcm
peg_2175	160778	162979	DNA_ligase_NAD+_EC_6.5.1.2	COG0272	Lig
peg_1619	487447	486482	Deoxyribose-phosphate_aldolase_EC_4.1.2.4	COG0274	DeoC
peg_5697	362900	361971	16S_rRNA_cytosine1402-N4-methyltransferase_EC_2.1.1.199	COG0275	RmsH
peg_2498	129218	130345	Coproporphyrin_ferrochelatase_EC_4.99.1.9	COG0276	HemH
peg_275	311542	308684	Fe-S_protein_homolog_of_lactate_dehydrogenase_SO1521	COG0277	GlcD
peg_1550	420208	418817	Heteromeric_decaprenylphosphoryl-beta-D-ribose_2'-epimerase_EC_1.1.98.3_subunit_DprE1	COG0277	GlcD
peg_3756	308339	309976	Alkyldihydroxyacetonephosphate_synthase_EC_2.5.1.26	COG0277	GlcD
peg_6432	1202580	1201144	Alkyldihydroxyacetonephosphate_synthase_EC_2.5.1.26	COG0277	GlcD
peg_2800	298432	299037	D-sedoheptulose_7-phosphate_isomerase_EC_5.3.1.28	COG0279	GmhA
peg_2108	80275	78182	BioD-like_N-terminal_domain	Phosphate_acetyltransferase_EC_2.3.1.8	COG0280	Pta
peg_1918	814758	815984	NAD-dependent_malic_enzyme_EC_1.1.1.38	COG0281	SfcA
peg_6455	1231411	1229996	NADP-dependent_malic_enzyme_EC_1.1.1.40	COG0281	SfcA
peg_2107	78185	76968	Acetate_kinase_EC_2.7.2.1	COG0282	AckA
peg_5330	402518	401823	Cytidylate_kinase_EC_2.7.4.25	COG0283	Cmk
peg_5052	108977	108129	Orotidine_5'-phosphate_decarboxylase_EC_4.1.1.23	COG0284	PyrF
peg_6154	886277	884754	Dihydrofolate_synthase_EC_6.3.2.12_@_Folylpolyglutamate_synthase_EC_6.3.2.17	COG0285	FolC
peg_89	100821	98617	SAM-dependent_methyltransferase	COG0286	HsdM
peg_2886	95443	96300	4-amino_4-deoxyprephenate_dehydrogenase_EC_1.3.1.-	COG0287	TyrA
peg_5331	403717	402632	Arogenate_dehydrogenase_EC_1.3.1.43	COG0287	TyrA
peg_1025	129223	126725	Na+-dependent_bicarbonate_transporter_BicA	Carbonic_anhydrase_beta_class_EC_4.2.1.1	COG0288	CynT
peg_2675	169411	168830	Carbonic_anhydrase_beta_class_EC_4.2.1.1	COG0288	CynT
peg_5698	363350	363904	Carbonic_anhydrase_beta_class_EC_4.2.1.1	COG0288	CynT
peg_2389	192700	193452	4-hydroxy-tetrahydrodipicolinate_reductase_EC_1.17.1.8	COG0289	DapB
peg_5172	236564	235956	Translation_initiation_factor_3	COG0290	InfC
peg_5171	235845	235651	LSU_ribosomal_protein_L35p	COG0291	RpmI
peg_5170	235553	235170	LSU_ribosomal_protein_L20p	COG0292	RplT
peg_1084	194443	193583	Dihydropteroate_synthase_EC_2.5.1.15	COG0294	FolP
peg_1798	682848	681964	Non_functional_Dihydropteroate_synthase_2	COG0294	FolP
peg_1599	467755	468147	Cytidine_deaminase_EC_3.5.4.5	COG0295	Cdd
peg_2120	95409	92902	14-alpha-glucan_glycogen_branching_enzyme_GH-13-type_EC_2.4.1.18	COG0296	GlgB
peg_2702	198116	196371	Malto-oligosyltrehalose_trehalohydrolase_EC_3.2.1.141	COG0296	GlgB
peg_4403	4108	6330	14-alpha-glucan_glycogen_branching_enzyme_GH-13-type_EC_2.4.1.18	COG0296	GlgB
peg_1525	391943	392581	Phosphoribosylglycinamide_formyltransferase_EC_2.1.2.2	COG0299	PurN
peg_1473	327334	326561	Short-chain_dehydrogenasereductase_MSMEG_0737	COG0300	DltE
peg_3495	43866	45368	Putative_oxidoreductase	COG0300	DltE
peg_3737	289215	290009	Oxidoreductase_short-chain_dehydrogenasereductase_family	COG0300	DltE
peg_3778	328194	327343	short_chain_oxidoreductase	COG0300	DltE
peg_4173	767807	768556	Oxidoreductase_short-chain_dehydrogenasereductase_family	COG0300	DltE
peg_4276	870641	870300	probable_short-chain_dehydrogenase	COG0300	DltE
peg_4277	871089	870823	probable_short-chain_dehydrogenase	COG0300	DltE
peg_4279	872695	871919	Oxidoreductase_short-chain_dehydrogenasereductase_family	COG0300	DltE
peg_4313	899556	899014	hypothetical_protein	COG0300	DltE
peg_4317	904445	905320	hypothetical_protein	COG0300	DltE
peg_4723	342938	343792	Oxidoreductase_short-chain_dehydrogenasereductase_family	COG0300	DltE
peg_5264	335803	335033	Putative_oxidoreductase	COG0300	DltE
peg_1079	190627	191232	GTP_cyclohydrolase_I_EC_3.5.4.16_type_1	COG0302	FolE
peg_4041	620248	619565	GTP_cyclohydrolase_I_EC_3.5.4.16_type_1	COG0302	FolE
peg_161	185658	184309	Molybdopterin_molybdenumtransferase_EC_2.10.1.1	COG0303	MoeA
peg_755	231763	233178	Molybdopterin_molybdenumtransferase_EC_2.10.1.1	COG0303	MoeA
peg_851	335871	337148	3-oxoacyl-[acyl-carrier-protein]_synthase_KASII_EC_2.3.1.179	COG0304	FabB
peg_1961	859672	858344	Polyketide_chain_length_factor_WhiE-CLF	COG0304	FabB
peg_1962	860940	859669	Polyketide_beta-ketoacyl_synthase_WhiE-KS	COG0304	FabB
peg_1973	5469	6737	3-oxoacyl-[acyl-carrier-protein]_synthase_KASII_EC_2.3.1.179	COG0304	FabB
peg_1974	6734	8011	Polyketide_chain_length_factor_WhiE-CLF_paralog	COG0304	FabB
peg_1987	18446	19717	Polyketide_beta-ketoacyl_synthase_WhiE-KS_paralog	COG0304	FabB
peg_1988	19714	20928	Polyketide_chain_length_factor_WhiE-CLF_paralog	COG0304	FabB
peg_2864	21724	22944	3-oxoacyl-[acyl-carrier-protein]_synthase_KASII_EC_2.3.1.179	COG0304	FabB
peg_3890	441017	442297	3-oxoacyl-[acyl-carrier-protein]_synthase_KASII_EC_2.3.1.179	COG0304	FabB
peg_4006	583750	581978	3-oxoacyl-[acyl-carrier-protein]_synthase_KASII_EC_2.3.1.179	COG0304	FabB
peg_5969	648149	649429	3-oxoacyl-[acyl-carrier-protein]_synthase_KASII_EC_2.3.1.179	COG0304	FabB
peg_195	223229	221829	Replicative_DNA_helicase_DnaB_EC_3.6.4.12	COG0305	DnaB
peg_656	119033	117555	Replicative_DNA_helicase_DnaB_EC_3.6.4.12	COG0305	DnaB
peg_464	500346	499348	Probable_low-affinity_inorganic_phosphate_transporter	COG0306	PitA
peg_5420	57024	58262	Probable_low-affinity_inorganic_phosphate_transporter	COG0306	PitA
peg_5024	76141	75539	Riboflavin_synthase_eubacterialeukaryotic_EC_2.5.1.9	COG0307	RibC
peg_346	380695	382098	putative_metallopeptidase	COG0308	PepN
peg_2444	56474	57979	Putative_protease	COG0308	PepN
peg_3159	418741	417248	putative_metallopeptidase	COG0308	PepN
peg_5623	279541	277043	Putative_aminopeptidase	COG0308	PepN
peg_6174	909073	911652	Membrane_alanine_aminopeptidase_N_EC_3.4.11.2	COG0308	PepN
peg_6182	920485	923067	Membrane_alanine_aminopeptidase_N_EC_3.4.11.2	COG0308	PepN
peg_141	163427	164488	Substrate-specific_component_NikM_of_nickel_ECF_transporter	Additional_substrate-specific_component_NikN_of_nickel_ECF_transporter	COG0310	CbiM
peg_2564	39806	39027	Cobalt_ECF_transporter_substrate-binding_protein_CbiM	COG0310	CbiM
peg_5091	152873	152265	Pyridoxal_5'-phosphate_synthase_glutamine_hydrolyzing_glutaminase_subunit_EC_4.3.3.6	COG0311	PdxT
peg_5388	25728	27332	TldD_family_protein_Actinobacterial_subgroup	COG0312	TldD
peg_5389	27329	28726	TldEPmbA_family_protein_Actinobacterial_subgroup	COG0312	TldD
peg_136	157393	156548	16S_rRNA_cytidine1402-2'-O-methyltransferase_EC_2.1.1.198	COG0313	RsmI
peg_1860	753080	753541	Molybdopterin_synthase_catalytic_subunit_MoaE_EC_2.8.1.12	COG0314	MoaE
peg_160	184222	183683	Cyclic_pyranopterin_monophosphate_synthase_EC_4.6.1.17	COG0315	MoaC
peg_5768	439327	438971	Iron-sulfur_cluster_insertion_protein_SCO2161	COG0316	IscA
peg_980	76854	76240	GTP_pyrophosphokinase	COG0317	SpoT
peg_2443	54168	56339	Guanosine-3'5'-bisdiphosphate_3'-pyrophosphohydrolase_EC_3.1.7.2	GTP_pyrophosphokinase_EC_2.7.6.5_pppGpp_synthetase_II	COG0317	SpoT
peg_5082	144628	142085	Guanosine-3'5'-bisdiphosphate_3'-pyrophosphohydrolase_EC_3.1.7.2	GTP_pyrophosphokinase_EC_2.7.6.5_pppGpp_synthetase_II	COG0317	SpoT
peg_6163	898010	897441	Guanosine-3'5'-bisDiphosphate_3'-pyrophosphohydrolase_EC_3.1.7.2	COG0317	SpoT
peg_262	294774	293206	4-coumarate--CoA_ligase_1_EC_6.2.1.12	COG0318	CaiC
peg_593	51651	49975	CoA_ligase_@_Long-chain_fatty-acid-CoA_ligase_EC_6.2.1.3_Mycobacterial_subgroup_FadD14	COG0318	CaiC
peg_2811	312330	313940	Long-chain-fatty-acid--CoA_ligase_EC_6.2.1.3_@_Long-chain_fatty-acid-CoA_ligase_EC_6.2.1.3_Mycobacterial_subgroup_FadD35	COG0318	CaiC
peg_3229	490283	491794	Long-chain-fatty-acid--CoA_ligase_EC_6.2.1.3	COG0318	CaiC
peg_3291	564808	566394	CoA_ligase	COG0318	CaiC
peg_3913	465810	467408	Long-chain-fatty-acid--CoA_ligase_EC_6.2.1.3	COG0318	CaiC
peg_4155	751404	752153	Long-chain-fatty-acid--CoA_ligase_EC_6.2.1.3	COG0318	CaiC
peg_4495	97794	96289	Long-chain-fatty-acid--CoA_ligase_EC_6.2.1.3	COG0318	CaiC
peg_5263	335036	333345	Long-chain-fatty-acid--CoA_ligase_EC_6.2.1.3	COG0318	CaiC
peg_6006	693178	694635	CoA_ligase_@_Long-chain_fatty-acid-CoA_ligase_EC_6.2.1.3_Mycobacterial_subgroup_FadD36	COG0318	CaiC
peg_6074	779660	780157	Metal-dependent_hydrolase_YbeY_involved_in_rRNA_andor_ribosome_maturation_and_assembly	COG0319	YbeY
peg_5802	477717	478670	Lipoyl_synthase_EC_2.8.1.8	COG0320	LipA
peg_5801	476741	477541	Octanoate-[acyl-carrier-protein]-protein-N-octanoyltransferase_EC_2.3.1.181	COG0321	LipB
peg_5557	202970	200823	Excinuclease_ABC_subunit_C	COG0322	UvrC
peg_2440	51138	52076	tRNA_dimethylallyltransferase_EC_2.5.1.75	COG0324	MiaA
peg_5685	348187	347468	Pyridoxal_phosphate-containing_protein_YggS	COG0325	YggS
peg_788	270750	268063	hypothetical_protein	COG0326	HtpG
peg_5892	571945	571088	GTP_cyclohydrolase_1_type_2_homolog_YbgI	COG0327	NIF3
peg_4456	61502	60804	Ribonuclease_HI_EC_3.1.26.4	COG0328	RnhA
peg_2394	196102	197001	4-hydroxy-tetrahydrodipicolinate_synthase_EC_4.3.3.7	COG0329	DapA
peg_3280	552480	553376	1-pyrroline-4-hydroxy-2-carboxylate_deaminase_EC_3.5.4.22	COG0329	DapA
peg_3338	21051	20122	Dihydrodipicolinate_synthase_family	COG0329	DapA
peg_5471	116137	115229	Dihydrodipicolinate_synthase_family	COG0329	DapA
peg_5476	121159	120209	5-dehydro-4-deoxyglucarate_dehydratase_EC_4.2.1.41	COG0329	DapA
peg_5496	140749	141723	4-hydroxy-tetrahydrodipicolinate_synthase_EC_4.3.3.7	COG0329	DapA
peg_6087	803077	802109	5-dehydro-4-deoxyglucarate_dehydratase_EC_4.2.1.41	COG0329	DapA
peg_833	319398	320513	Protein_QmcA_possibly_involved_in_integral_membrane_quality_control	COG0330	HflC
peg_2673	167186	166386	Putative_stomatinprohibitin-family_membrane_protease_subunit_aq_911	COG0330	HflC
peg_5368	5953	5000	Protein_QmcA_possibly_involved_in_integral_membrane_quality_control	COG0330	HflC
peg_3299	577158	578120	Malonyl_CoA-acyl_carrier_protein_transacylase_EC_2.3.1.39	COG0331	FabD
peg_3891	442294	443295	Modular_polyketide_synthase	COG0331	FabD
peg_5966	645756	646685	Malonyl_CoA-acyl_carrier_protein_transacylase_EC_2.3.1.39	COG0331	FabD
peg_837	325717	324761	hypothetical_protein	COG0332	FabH
peg_844	331212	330211	3-oxoacyl-[acyl-carrier-protein]_synthase_KASIII_EC_2.3.1.180	COG0332	FabH
peg_2866	24767	25753	3-oxoacyl-[acyl-carrier-protein]_synthase_KASIII_EC_2.3.1.180	COG0332	FabH
peg_3039	269868	270818	3-oxoacyl-[acyl-carrier-protein]_synthase_KASIII_EC_2.3.1.180	COG0332	FabH
peg_5967	646702	647733	3-oxoacyl-[acyl-carrier-protein]_synthase_KASIII_EC_2.3.1.180	COG0332	FabH
peg_2269	52497	52670	LSU_ribosomal_protein_L32p_@_LSU_ribosomal_protein_L32p_zinc-dependent	COG0333	RpmF
peg_508	36923	38017	Branched-chain_amino_acid_dehydrogenase_[deaminating]_EC_1.4.1.9EC_1.4.1.23	COG0334	GdhA
peg_1394	260422	261780	NADP-specific_glutamate_dehydrogenase_EC_1.4.1.4	COG0334	GdhA
peg_2294	82758	83108	LSU_ribosomal_protein_L19p	COG0335	RplS
peg_2293	81789	82622	tRNA_guanine37-N1-methyltransferase_EC_2.1.1.228	COG0336	TrmD
peg_5065	123558	122470	3-dehydroquinate_synthase_EC_4.2.3.4	COG0337	AroB
peg_1634	501705	502583	Biotin--protein_ligase_EC_6.3.4.9EC_6.3.4.10EC_6.3.4.11EC_6.3.4.15	COG0340	BirA2
peg_5084	146476	145346	Protein_translocase_subunit_SecF	COG0341	SecF
peg_2775	276616	274277	Protein_translocase_subunit_SecD	Protein_translocase_subunit_SecF	COG0342	SecD
peg_5085	148283	146478	Protein_translocase_subunit_SecD	COG0342	SecD
peg_1141	256567	257379	Pyrroline-5-carboxylate_reductase_EC_1.5.1.2	COG0345	ProC
peg_6338	1105152	1104181	putative_glyoxalase_family_protein	COG0346	GloA
peg_2283	70586	70924	Nitrogen_regulatory_protein_P-II	COG0347	GlnK
peg_2636	127723	126569	Ribonuclease_D_EC_3.1.26.3	COG0349	Rnd
peg_2766	264638	265180	Methylated-DNA--protein-cysteine_methyltransferase_EC_2.1.1.63	COG0350	AdaB
peg_2940	160810	161292	Methylated-DNA--protein-cysteine_methyltransferase_EC_2.1.1.63	COG0350	AdaB
peg_5574	223245	223799	Methylated-DNA--protein-cysteine_methyltransferase_EC_2.1.1.63	COG0350	AdaB
peg_2260	43689	44519	Hydroxymethylpyrimidine_phosphate_kinase_ThiD_EC_2.7.4.7	COG0351	ThiD
peg_5712	380387	379731	Thiamin-phosphate_pyrophosphorylase_EC_2.5.1.3	COG0352	ThiE
peg_930	17573	18172	Recombination_protein_RecR	COG0353	RecR
peg_2063	30776	31150	ATP_synthase_epsilon_chain_EC_3.6.3.14	COG0355	AtpC
peg_2056	23963	24787	ATP_synthase_F0_sector_subunit_a_EC_3.6.3.14	COG0356	AtpB
peg_683	149892	149200	16S_rRNA_guanine527-N7-methyltransferase_EC_2.1.1.170	COG0357	RsmG
peg_6024	720782	718851	DNA_primase_DnaG	COG0358	DnaG
peg_658	121407	120961	LSU_ribosomal_protein_L9p	COG0359	RplI
peg_661	122661	122371	SSU_ribosomal_protein_S6p	COG0360	RpsF
peg_1431	287237	287458	Translation_initiation_factor_1	COG0361	InfA
peg_3487	32926	31487	6-phosphogluconate_dehydrogenase_decarboxylating_EC_1.1.1.44	COG0362	Gnd
peg_1896	793753	792968	Glucosamine-6-phosphate_deaminase_EC_3.5.99.6	COG0363	NagB
peg_5536	174436	175218	6-phosphogluconolactonase_EC_3.1.1.31_eukaryotic_type	COG0363	NagB
peg_3100	352029	350260	Glucose-6-phosphate_1-dehydrogenase_EC_1.1.1.49	COG0364	Zwf
peg_4159	755948	754515	Glucose-6-phosphate_1-dehydrogenase_EC_1.1.1.49	COG0364	Zwf
peg_5534	171855	173378	Glucose-6-phosphate_1-dehydrogenase_EC_1.1.1.49	COG0364	Zwf
peg_25	27299	28063	Uncharacterized_AMP-finding_protein_SCO3041	COG0365	Acs
peg_1024	126520	124553	Acetyl-CoA_synthetase_EC_6.2.1.1	COG0365	Acs
peg_2593	76435	74741	putative_fatty_acid-CoA_ligase	COG0365	Acs
peg_2810	310660	312333	Acetyl-CoA_synthetase_EC_6.2.1.1	COG0365	Acs
peg_4961	5659	3683	Acetoacetyl-CoA_synthetase_EC_6.2.1.16	COG0365	Acs
peg_805	292330	290660	Alpha-glucosidase_EC_3.2.1.20	COG0366	AmyA
peg_2122	98651	96951	Trehalose_synthase_EC_5.4.99.16_@_Alpha-amylase_EC_3.2.1.1	COG0366	AmyA
peg_2123	100378	98648	Putative_glucanase_glgE_EC_3.2.1.-	COG0366	AmyA
peg_2531	3711	5453	Oligo-16-glucosidase_EC_3.2.1.10	COG0366	AmyA
peg_3269	538047	536443	Alpha-glucosidase_EC_3.2.1.20	COG0366	AmyA
peg_4401	996	2714	Trehalose_synthase_EC_5.4.99.16_@_Alpha-amylase_EC_3.2.1.1	COG0366	AmyA
peg_5542	182537	180912	Alpha-glucosidase_AglA	COG0366	AmyA
peg_5825	503961	502588	putative_alpha-amylase	COG0366	AmyA
peg_5827	506959	505256	Alpha-glucosidase_EC_3.2.1.20	COG0366	AmyA
peg_3178	439832	440893	Glycerol-1-phosphate_dehydrogenase_[NADP+]_EC_1.1.1.261	COG0371	GldA
peg_6141	868445	867384	Glycerol-1-phosphate_dehydrogenase_[NADP+]_EC_1.1.1.261	COG0371	GldA
peg_258	290838	289738	Citrate_synthase_si_EC_2.3.3.1	COG0372	GltA
peg_6254	1008172	1006883	Citrate_synthase_si_EC_2.3.3.1	COG0372	GltA
peg_1157	13024	14748	Glutamyl-tRNA_reductase_EC_1.2.1.70	COG0373	HemA
peg_3876	423504	425726	Catalase-peroxidase_KatG_EC_1.11.1.21	COG0376	KatG
peg_1289	145661	146215	NADH-ubiquinone_oxidoreductase_chain_B_EC_1.6.5.3	COG0377	NuoB
peg_1335	200030	200743	NADH-ubiquinone_oxidoreductase_chain_B_EC_1.6.5.3	COG0377	NuoB
peg_4821	447443	446769	Urease_accessory_protein_UreG	COG0378	HypB
peg_5769	439580	440764	Quinolinate_synthetase_EC_2.5.1.72	COG0379	NadA
peg_329	364836	366239	Alphaalpha-trehalose-phosphate_synthase_[UDP-forming]_EC_2.4.1.15	COG0380	OtsA
peg_1211	68010	68915	Menaquinone_via_futalosine_polyprenyltransferase_MenA_homolog	COG0382	UbiA
peg_1552	420846	421796	5-Phosphoribosyl_diphosphate_PRPP:_decaprenyl-phosphate_5-phosphoribosyltransferase_EC_2.4.2.45	COG0382	UbiA
peg_1996	28881	29783	Aromatic_prenyltransferase_1_UbiA_family	COG0382	UbiA
peg_3507	56532	59555	alpha-mannosidase_EC_3.2.1.24	COG0383	AMS1
peg_4009	586388	587257	Phenazine_biosynthesis_protein_PhzF_like	COG0384	YHI9
peg_4930	547832	548641	Phenazine_biosynthesis_protein_PhzF_like	COG0384	YHI9
peg_5862	542175	541531	Phenazine_biosynthesis_protein_PhzF_like	COG0384	YHI9
peg_3030	258427	259431	Sodiumbile_acid_symporter_family	COG0385	YfeH
peg_3254	516553	515594	Uncharacterized_sodium-dependent_transporter_YocS	COG0385	YfeH
peg_204	231517	232038	Glutathione_peroxidase_EC_1.11.1.9_@_Thioredoxin_peroxidase_EC_1.11.1.15	COG0386	BtuE
peg_5567	214605	213505	Calciumproton_antiporter	COG0387	ChaA
peg_775	253770	254567	Aliphatic_amidase_AmiE_EC_3.5.1.4	COG0388	YafV
peg_2907	120904	121746	N-carbamoylputrescine_amidase_EC_3.5.1.53_@_Aliphatic_amidase_AmiE_EC_3.5.1.4	COG0388	YafV
peg_2910	124765	125607	N-carbamoylputrescine_amidase_EC_3.5.1.53_@_Aliphatic_amidase_AmiE_EC_3.5.1.4	COG0388	YafV
peg_5034	89487	88699	5-aminopentanamidase_EC_3.5.1.30	COG0388	YafV
peg_4948	567095	565647	DNA_polymerase_IV_EC_2.7.7.7	COG0389	DinP
peg_5311	381002	380034	DNA_polymerase_IV-related_protein_without_active_site	COG0389	DinP
peg_20	20716	21675	Lactyl_2_diphospho-5'guanosine:78-didemethyl-8-hydroxy-5-deazariboflavin_2-phospho-L-lactate_transferase_EC_2.7.8.28	COG0391	CofD
peg_5555	199813	198722	FIG002813:_LPPG:FO_2-phospho-L-lactate_transferase_like_CofD-like	COG0391	CofD
peg_1840	727411	724574	Integral_membrane_protein	COG0392	AglD2
peg_3266	532370	531471	Integral_membrane_protein	COG0392	AglD2
peg_1070	180044	179679	UPF0145_protein_SCO3412	COG0393	YbjQ
peg_642	105396	105890	Low_molecular_weight_protein_tyrosine_phosphatase_EC_3.1.3.48	COG0394	Wzb
peg_2052	19536	20216	Low_molecular_weight_protein-tyrosine-phosphatase_EC_3.1.3.48	COG0394	Wzb
peg_1894	790385	791215	ABC_transporter_permease_protein_2_cluster_1_maltoseg3ppolyamineiron	COG0395	UgpE
peg_2111	83319	82426	ABC_transporter_permease_protein_2_cluster_1_maltoseg3ppolyamineiron	COG0395	UgpE
peg_2355	147429	148400	ABC_transporter_permease_protein_2_cluster_1_maltoseg3ppolyamineiron	COG0395	UgpE
peg_2534	7820	8743	ABC_transporter_permease_protein_2_cluster_1_maltoseg3ppolyamineiron	COG0395	UgpE
peg_2616	98287	99195	ABC_transporter_permease_protein_2_cluster_1_maltoseg3ppolyamineiron	COG0395	UgpE
peg_2713	210362	211195	ABC_transporter_permease_protein_2_cluster_1_maltoseg3ppolyamineiron	COG0395	UgpE
peg_3270	539043	538168	ABC_transporter_permease_protein_2_cluster_1_maltoseg3ppolyamineiron	COG0395	UgpE
peg_3385	66914	67864	ABC_transporter_permease_protein_2_cluster_1_maltoseg3ppolyamineiron	COG0395	UgpE
peg_3504	52139	53050	ABC_transporter_permease_protein_2_cluster_1_maltoseg3ppolyamineiron	COG0395	UgpE
peg_3686	238027	237095	N-acetyl-D-glucosamine_ABC_transporter_permease_protein_2	COG0395	UgpE
peg_3763	317524	316661	ABC_transporter_permease_protein_2_cluster_1_maltoseg3ppolyamineiron	COG0395	UgpE
peg_4113	701302	700427	ABC_transporter_permease_protein_2_cluster_1_maltoseg3ppolyamineiron	COG0395	UgpE
peg_4268	863049	862186	ABC_transporter_permease_protein_2_cluster_1_maltoseg3ppolyamineiron	COG0395	UgpE
peg_4592	204945	205850	ABC_transporter_permease_protein_2_cluster_1_maltoseg3ppolyamineiron	COG0395	UgpE
peg_4605	221584	220766	ABC_transporter_permease_protein_2_cluster_1_maltoseg3ppolyamineiron	COG0395	UgpE
peg_4659	278082	278909	Possible_alpha-xyloside_ABC_transporter_ATP-binding_component	COG0395	UgpE
peg_5109	172414	171524	Predicted_rhamnose_oligosaccharide_ABC_transport_system_permease_component	COG0395	UgpE
peg_5468	112442	111543	ABC_transporter_permease_protein_2_cluster_1_maltoseg3ppolyamineiron	COG0395	UgpE
peg_5481	125657	126544	Various_polyols_ABC_transporter_permease_protein_2	COG0395	UgpE
peg_5539	178114	177275	alpha-glucoside_ABC_transporter_permease_protein_AglG	COG0395	UgpE
peg_5994	680590	679727	ABC_transporter_permease_protein_2_cluster_1_maltoseg3ppolyamineiron	COG0395	UgpE
peg_6315	1081096	1082007	ABC_transporter_permease_protein_2_cluster_1_maltoseg3ppolyamineiron	COG0395	UgpE
peg_6448	1224248	1223391	ABC_transporter_permease_protein_2_cluster_1_maltoseg3ppolyamineiron	COG0395	UgpE
peg_6480	1264593	1265513	alpha-glucoside_ABC_transporter_permease_protein_AglG	COG0395	UgpE
peg_5519	158043	157279	Iron-sulfur_cluster_assembly_ATPase_protein_SufC	COG0396	SufC
peg_4902	522726	523505	Integral_membrane_protein	COG0398	TVP38
peg_1306	167476	168717	hypothetical_protein	COG0399	WecE
peg_2396	169	846	pleiotropic_regulatory_protein	COG0399	WecE
peg_3304	583630	584805	Aminotransferase_DegTDnrJEryC1StrS_family	COG0399	WecE
peg_55	63755	62403	Formiminoglutamic_iminohydrolase_EC_3.5.3.13	COG0402	SsnA
peg_2825	325802	327217	Guanine_deaminase_EC_3.5.4.3	COG0402	SsnA
peg_4012	590745	589309	Amidohydrolase	COG0402	SsnA
peg_5589	236555	235155	Putative_hydrolase	COG0402	SsnA
peg_2151	139237	138104	Aminomethyltransferase_glycine_cleavage_system_T_protein_EC_2.1.2.10	COG0404	GcvT
peg_4979	23560	26010	Putative_Dimethylglycine_oxidase	COG0404	GcvT
peg_2903	115122	116924	Gamma-glutamyltranspeptidase_EC_2.3.2.2_@_Glutathione_hydrolase_EC_3.4.19.13	COG0405	Ggt
peg_2922	137598	139436	Gamma-glutamyltranspeptidase_EC_2.3.2.2_@_Glutathione_hydrolase_EC_3.4.19.13	COG0405	Ggt
peg_842	329880	329191	hypothetical_protein	COG0406	PhoE
peg_1196	52988	53677	Hypothetical_related_to_broad_specificity_phosphatases_COG0406	COG0406	PhoE
peg_2458	75621	76280	contains_Pfam_profile_PF00300:_phosphoglycerate_mutase_family;_go_function:_catalytic_activity_[goid_0003824];_go_process:_metabolism_[goid_0008152]	phosphoglyceratebisphosphoglycerate_mutase_family_protein	COG0406	PhoE
peg_2830	330734	330135	Fructose-16-bisphosphatase_Mycobacterial_type_SUP1_EC_3.1.3.11;_Sugar_phosphatase_SUP1_EC_3.1.3.23	COG0406	PhoE
peg_4122	715849	715082	hypothetical_protein	COG0406	PhoE
peg_5236	308343	307657	Phosphoglycerate_mutase_family_protein	COG0406	PhoE
peg_5890	570311	568578	FIG006762:_Phosphoglycerate_mutase_family	COG0406	PhoE
peg_6119	843617	842946	Glucosyl-3-phosphoglycerate_phosphatase_EC_3.1.3.85	COG0406	PhoE
peg_6323	1090712	1090116	Fructose-16-bisphosphatase_Mycobacterial_type_SUP1_EC_3.1.3.11;_Sugar_phosphatase_SUP1_EC_3.1.3.23	COG0406	PhoE
peg_2641	129989	131056	Uroporphyrinogen_III_decarboxylase_EC_4.1.1.37	COG0407	HemE
peg_3714	267500	268300	ABC_transporter_ATP-binding_protein_2_cluster_4_leucineisoleucinevalinebenzoate	COG0410	LivF
peg_5616	268126	268842	Branched-chain_amino_acid_ABC_transporter_ATP-binding_protein_LivF_TC_3.A.1.4.1	COG0410	LivF
peg_3715	268297	269094	ABC_transporter_ATP-binding_protein_1_cluster_4_leucineisoleucinevalinebenzoate	COG0411	LivG
peg_5615	267194	268129	Branched-chain_amino_acid_ABC_transporter_ATP-binding_protein_LivG_TC_3.A.1.4.1	COG0411	LivG
peg_3453	138624	139379	Dienelactone_hydrolase_family_protein	COG0412	DLH
peg_5459	102012	100912	hypothetical_protein	COG0412	DLH
peg_5674	334786	334178	Dienelactone_hydrolase_family_protein	COG0412	DLH
peg_5850	529352	530227	3-methyl-2-oxobutanoate_hydroxymethyltransferase_EC_2.1.2.11	COG0413	PanB
peg_1100	210337	211344	Pantoate--beta-alanine_ligase_EC_6.3.2.1	COG0414	PanC
peg_4884	508435	505442	Exonuclease_SbcC	COG0419	SbcC
peg_4885	509595	508432	Exonuclease_SbcD	COG0420	SbcD
peg_1929	828252	827554	hypothetical_protein	COG0421	SpeE
peg_4899	520448	519603	Spermidine_synthase-like_protein	COG0421	SpeE
peg_6320	1087617	1086748	Spermidine_synthase-like_protein	COG0421	SpeE
peg_635	100919	99108	Phosphomethylpyrimidine_synthase_ThiC_EC_4.1.99.17	COG0422	ThiC
peg_6050	757268	755886	Glycyl-tRNA_synthetase_EC_6.1.1.14	COG0423	GRS1
peg_1630	499469	498849	Septum_formation_protein_Maf	COG0424	Maf
peg_5429	70528	69800	Putative_permease	COG0428	ZupT
peg_441	475891	475031	Hydrolase	COG0429	YheT
peg_712	184492	185073	NADPH-dependent_FMN_reductase_domain_protein	COG0431	SsuE
peg_1178	36900	37523	NADPH-dependent_FMN_reductase_family_protein	COG0431	SsuE
peg_3563	115026	114463	putative_secreted_protein	COG0431	SsuE
peg_4742	363045	362623	Uncharacterized_protein_SCO1141	COG0432	YjbQ
peg_3642	190822	189797	Glutathione_S-transferase_omega_EC_2.5.1.18	COG0435	ECM4
peg_887	372062	370842	Glutamine-dependent_2-keto-4-methylthiobutyrate_transaminase	COG0436	AspB
peg_1362	224893	223667	Aspartate_aminotransferase_EC_2.6.1.1	COG0436	AspB
peg_1686	559875	558664	Alanine_transaminase_EC_2.6.1.2	COG0436	AspB
peg_1793	676880	677974	N-succinyl-LL-diaminopimelate_aminotransferase_EC_2.6.1.17_type_2	COG0436	AspB
peg_2831	331973	330765	Alanine_transaminase_EC_2.6.1.2	COG0436	AspB
peg_2999	220198	221475	Aspartatetyrosinearomatic_aminotransferase	COG0436	AspB
peg_4538	149942	151066	Aspartate_aminotransferase_EC_2.6.1.1	COG0436	AspB
peg_405	446009	444549	D-inositol-3-phosphate_glycosyltransferase_EC_2.4.1.250	COG0438	RfaB
peg_979	76243	75257	hypothetical_protein	COG0438	RfaB
peg_986	83938	82628	hypothetical_protein	COG0438	RfaB
peg_1833	714781	716754	Putative_transferase	COG0438	RfaB
peg_2798	296268	297218	Glycosyltransferase	COG0438	RfaB
peg_2799	297215	298432	Glycosyl_transferase_group_1	COG0438	RfaB
peg_3085	331810	333186	Glycosyl_transferase_group_1	COG0438	RfaB
peg_3491	36923	38098	Predicted_glycogen_synthase_ADP-glucose_transglucosylase_EC_2.4.1.21_Actinobacterial_type	COG0438	RfaB
peg_3901	454851	453325	Putative_glycosyltransferase	COG0438	RfaB
peg_4993	43529	42372	Putative_glycosyltransferase	COG0438	RfaB
peg_4994	44653	43526	Putative_glycosyltransferase	COG0438	RfaB
peg_5094	155721	154558	Phosphatidylinositol_alpha-mannosyltransferase_EC_2.4.1.57	COG0438	RfaB
peg_5348	423721	422576	Glycosyltransferase	COG0438	RfaB
peg_5740	408807	407665	Phosphatidylinositol_alpha-mannosyltransferase_EC_2.4.1.57	COG0438	RfaB
peg_5909	588462	587041	Glycosyltransferase_SCO2318	COG0438	RfaB
peg_6136	862415	863560	Putative_glycosyltransferase	COG0438	RfaB
peg_6226	973710	975008	Putative_transferase	COG0438	RfaB
peg_6231	980612	981772	Putative_glycosyltransferase	COG0438	RfaB
peg_4544	158050	159282	hypothetical_protein	COG0439	AccC
peg_2192	185889	186413	Acetolactate_synthase_small_subunit_EC_2.2.1.6	COG0440	IlvH
peg_5102	164403	162424	Threonyl-tRNA_synthetase_EC_6.1.1.3	COG0441	ThrS
peg_2369	164781	166484	Prolyl-tRNA_synthetase_EC_6.1.1.15_bacterial_type	COG0442	ProS
peg_859	344110	345966	Chaperone_protein_DnaK	COG0443	DnaK
peg_1773	653138	654199	Oligopeptide_ABC_transporter_ATP-binding_protein_OppD_TC_3.A.1.5.1	COG0444	DppD
peg_1776	657637	656600	ABC_transporter_ATP-binding_protein_cluster_5_nickelpeptidesopines	COG0444	DppD
peg_1783	665692	666675	Oligopeptide_ABC_transporter_ATP-binding_protein_OppD_TC_3.A.1.5.1	COG0444	DppD
peg_2158	146403	147500	ABC_transporter_ATP-binding_protein_cluster_5_nickelpeptidesopines	COG0444	DppD
peg_2932	148452	149438	ABC_transporter_ATP-binding_protein_cluster_5_nickelpeptidesopines	COG0444	DppD
peg_3785	334423	335496	ABC_transporter_ATP-binding_protein_cluster_5_nickelpeptidesopines	COG0444	DppD
peg_4058	633713	632754	Oligopeptide_ABC_transporter_ATP-binding_protein_OppD_TC_3.A.1.5.1	COG0444	DppD
peg_2660	153229	151832	NADH_oxidase_EC_1.6.99.3	COG0446	FadH2
peg_5714	382305	381013	Ferredoxin_reductase	COG0446	FadH2
peg_3492	38148	39368	Glucose-1-phosphate_adenylyltransferase_EC_2.7.7.27	COG0448	GlgC
peg_1446	299605	301452	Glutamine--fructose-6-phosphate_aminotransferase_[isomerizing]_EC_2.6.1.16	COG0449	GlmS
peg_6307	1071384	1073201	Glutamine--fructose-6-phosphate_aminotransferase_[isomerizing]_EC_2.6.1.16	COG0449	GlmS
peg_1728	601822	601268	Alkyl_hydroperoxide_reductase_protein_C_EC_1.11.1.15	COG0450	AhpC
peg_1150	5725	6786	UDP-glucose_4-epimerase_EC_5.1.3.2	COG0451	WcaG
peg_1350	213719	213063	oxidoreductase_ylbE	COG0451	WcaG
peg_1835	718131	719189	Putative_reductase	COG0451	WcaG
peg_1859	751759	752880	putative_membrane_protein	COG0451	WcaG
peg_2793	290771	291763	UDP-glucuronate_decarboxylase_EC_4.1.1.35	COG0451	WcaG
peg_3440	125733	124738	hypothetical_protein	COG0451	WcaG
peg_3619	170052	169021	Nucleoside-diphosphate-sugar_epimerases	COG0451	WcaG
peg_3897	449985	449065	hypothetical_protein	COG0451	WcaG
peg_3899	451780	450779	putative_UDP-glucose_4-epimerase	COG0451	WcaG
peg_5477	121413	122222	UDP-glucose_4-epimerase_EC_5.1.3.2	COG0451	WcaG
peg_5815	487801	488808	Putative_reductase	COG0451	WcaG
peg_871	353609	354220	hypothetical_protein	COG0452	CoaBC
peg_3648	194513	195061	Phosphopantothenoylcysteine_decarboxylase_EC_4.1.1.36_homolog	COG0452	CoaBC
peg_5048	106429	105227	Phosphopantothenoylcysteine_decarboxylase_EC_4.1.1.36	Phosphopantothenoylcysteine_synthetase_EC_6.3.2.5	COG0452	CoaBC
peg_650	112149	112601	Transcriptional_regulator	COG0454	PhnO
peg_2383	185882	182286	hypothetical_protein	COG0455	FlhG
peg_121	138652	139053	Acetyltransferase	COG0456	RimI
peg_451	485051	485980	Acetyl-CoA:Cys-GlcN-Ins_acetyltransferase_mycothiol_synthase_MshD_EC_2.3.1.189	COG0456	RimI
peg_478	513151	512615	Acetyltransferase	COG0456	RimI
peg_1457	309636	310169	Ribosomal-protein-S18p-alanine_acetyltransferase_EC_2.3.1.128	COG0456	RimI
peg_1888	784729	784223	Acetyltransferase	COG0456	RimI
peg_1911	808192	808845	Acetyltransferase_GNAT_family	COG0456	RimI
peg_3434	119465	118824	Acetyltransferase	COG0456	RimI
peg_3708	258118	259017	hypothetical_protein	COG0456	RimI
peg_4369	30490	29939	hypothetical_protein	COG0456	RimI
peg_4551	167074	166481	nourseothricin_acetyltransferase	COG0456	RimI
peg_4843	464006	464455	Acetyltransferase	COG0456	RimI
peg_5136	200015	199518	Acetyltransferase_GNAT_family	COG0456	RimI
peg_5157	221237	220797	Histone_acetyltransferase_HPA2_and_related_acetyltransferases	COG0456	RimI
peg_5796	472324	471830	Acetyltransferase	COG0456	RimI
peg_5961	641640	642119	Acetyltransferase	COG0456	RimI
peg_3108	361705	360542	hypothetical_protein	COG0458	CarB
peg_5054	113451	110143	Carbamoyl-phosphate_synthase_large_chain_EC_6.3.5.5	COG0458	CarB
peg_323	360164	358539	Heat_shock_protein_60_kDa_family_chaperone_GroEL	COG0459	GroEL
peg_1471	324515	326140	Heat_shock_protein_60_kDa_family_chaperone_GroEL	COG0459	GroEL
peg_2041	6709	7998	Homoserine_dehydrogenase_EC_1.1.1.3	COG0460	ThrA
peg_896	379488	380036	Orotate_phosphoribosyltransferase_EC_2.4.2.10	COG0461	PyrE
peg_109	126958	127932	Ribose-phosphate_pyrophosphokinase_EC_2.7.6.1	COG0462	PrsA
peg_3629	179663	180616	Ribose-phosphate_pyrophosphokinase_EC_2.7.6.1	COG0462	PrsA
peg_327	363067	364011	Glucosyl-3-phosphoglycerate_synthase_EC_2.4.1.266	COG0463	WcaA
peg_703	173715	172936	hypothetical_protein	COG0463	WcaA
peg_1374	240970	242001	putative_glucosyltransferase	COG0463	WcaA
peg_1586	451812	450847	Putative_glycosyltransferase	COG0463	WcaA
peg_1588	454454	453465	Putative_glycosyltransferase	COG0463	WcaA
peg_1675	544224	545417	Dolichol-phosphate_mannosyltransferase_EC_2.4.1.83_homolog	COG0463	WcaA
peg_2630	115606	120171	hypothetical_protein	COG0463	WcaA
peg_5005	56425	55577	Undecaprenyl-phosphate_mannosyltransferase_EC_2.4.1.54	COG0463	WcaA
peg_5298	370323	371189	Putative_glycosyltransferase	COG0463	WcaA
peg_357	394972	397074	ATPase_AAA_family	COG0464	SpoVK
peg_3006	228281	229342	ATPGTP-binding_protein	COG0464	SpoVK
peg_5015	66830	68791	putative_CbxXCfqX_family_protein	COG0464	SpoVK
peg_5301	373112	374221	putative_ATPase	COG0464	SpoVK
peg_1078	188369	190504	Cell_division-associated_ATP-dependent_zinc_metalloprotease_FtsH	COG0465	HflB
peg_2286	75207	77153	Cell_division-associated_ATP-dependent_zinc_metalloprotease_FtsH	COG0465	HflB
peg_1930	828454	830877	ATP-dependent_protease_La_EC_3.4.21.53_Type_I	COG0466	Lon
peg_5662	319826	320566	Uncharacterized_protein_similar_to_the_N-terminal_domain_of_Lon_protease	COG0466	Lon
peg_2419	31413	32531	RecA_protein	COG0468	RecA
peg_2106	76894	75464	Pyruvate_kinase_EC_2.7.1.40	COG0469	PykF
peg_5619	272065	270629	Pyruvate_kinase_EC_2.7.1.40	COG0469	PykF
peg_2054	21706	23001	Decaprenyl-phosphate_N-acetylglucosaminephosphotransferase_EC_2.7.8.35	COG0472	Rfe
peg_5692	356296	355202	Phospho-N-acetylmuramoyl-pentapeptide-transferase_EC_2.7.8.13	COG0472	Rfe
peg_2199	194185	195228	3-isopropylmalate_dehydrogenase_EC_1.1.1.85	COG0473	LeuB
peg_2523	153362	152271	D-malate_dehydrogenase_[decarboxylating]_EC_1.1.1.83	COG0473	LeuB
peg_292	325264	327657	Cation-transporting_ATPase_E1-E2_family	COG0474	MgtA
peg_2891	103637	101247	Cation-transporting_ATPase_E1-E2_family	COG0474	MgtA
peg_6044	750579	746182	FUPA24_P-type_ATPase	COG0474	MgtA
peg_1837	719990	721168	Cysteine_synthesis_adenylyltransferasesulfurtransferase	COG0476	ThiF
peg_1564	430683	429910	Succinate_dehydrogenase_iron-sulfur_protein_EC_1.3.5.1	COG0479	FrdB
peg_1764	640670	639903	Succinate_dehydrogenase_iron-sulfur_protein_EC_1.3.5.1	COG0479	FrdB
peg_3531	83975	84724	Succinate_dehydrogenase_iron-sulfur_protein_EC_1.3.5.1	COG0479	FrdB
peg_1377	243186	245312	Translation_elongation_factor_G	COG0480	FusA
peg_3064	304979	307024	Translation_elongation_factor_G_Stremptomyces_paralog	COG0480	FusA
peg_3628	179470	177566	Tetracycline_resistance_ribosomal_protection_type_=>_Tet	COG0480	FusA
peg_5098	157577	159775	Elongation_factor_G-like_protein_TM_1651	COG0480	FusA
peg_6104	825449	823581	Translation_elongation_factor_LepA	COG0481	LepA
peg_2168	155881	155168	N-acetylmuramoyl-L-alanine_amidase_EC_3.5.1.28	COG0482	MnmA
peg_1869	764713	763913	Histidinol-phosphatase_[alternative_form]_EC_3.1.3.15	COG0483	SuhB
peg_2499	130354	131172	Inositol-1-monophosphatase_EC_3.1.3.25	COG0483	SuhB
peg_2923	139540	140385	putative_inositol_monophosphatase	COG0483	SuhB
peg_861	346692	347879	Chaperone_protein_DnaJ	COG0484	DnaJ
peg_6097	814981	813842	Chaperone_protein_DnaJ	COG0484	DnaJ
peg_130	151629	149815	Bis-ABC_ATPase_Uup	COG0488	Uup
peg_2988	209647	211266	Bis-ABC_ATPase_SCO6512	COG0488	Uup
peg_3134	387281	388978	ABC-F_type_ribosomal_protection_protein_=>_TlrCCarAOleBSrmB_family	COG0488	Uup
peg_3144	403538	401916	Bis-ABC_ATPase_SCO6720	COG0488	Uup
peg_3165	426336	427976	Bis-ABC_ATPase_SCO6742	COG0488	Uup
peg_3795	346610	344976	Bis-ABC_ATPase_SCO6720	COG0488	Uup
peg_5414	52322	50724	Bis-ABC_ATPase_SCO1840	COG0488	Uup
peg_6210	959704	958040	Energy-dependent_translational_throttle_protein_EttA	COG0488	Uup
peg_6270	1027260	1025629	Bis-ABC_ATPase_Snas_4883	COG0488	Uup
peg_1809	693151	692036	Mrp_protein_homolog	COG0489	Mrp
peg_2433	45725	45225	Putative_regulatory_ligand-binding_protein_related_to_C-terminal_domains_of_K+_channels	COG0490	KhtT
peg_1015	116089	116949	MBL-fold_metallo-hydrolase_superfamily	COG0491	GloB
peg_3681	231963	232592	Putative_hydrolase_in_cluster_with_formaldehydeS-nitrosomycothiol_reductase_MscR	COG0491	GloB
peg_4438	41032	41778	MBL-fold_metallo-hydrolase_superfamily	COG0491	GloB
peg_4669	290756	291460	MBL-fold_metallo-hydrolase_superfamily	COG0491	GloB
peg_5079	139645	138938	MBL-fold_metallo-hydrolase_superfamily	COG0491	GloB
peg_5564	211103	211759	MBL-fold_metallo-hydrolase_superfamily	COG0491	GloB
peg_678	144395	145366	Thioredoxin_reductase_EC_1.8.1.9	COG0492	TrxB
peg_4442	44156	45829	Thioredoxin_reductase_EC_1.8.1.9	COG0492	TrxB
peg_4792	417889	418872	Thioredoxin_reductase_EC_1.8.1.9	COG0492	TrxB
peg_3743	295038	293674	Ferredoxin--NADP+_reductase_actinobacterial_eukaryote-like_type_EC_1.18.1.2	COG0493	GltD
peg_3986	561531	559978	Ferredoxin	Ferredoxin--NADP+_reductase_actinobacterial_eukaryote-like_type_EC_1.18.1.2	COG0493	GltD
peg_5582	229845	231335	Glutamate_synthase_[NADPH]_small_chain_EC_1.4.1.13	COG0493	GltD
peg_5630	285902	284439	Glutamate_synthase_[NADPH]_small_chain_EC_1.4.1.13	COG0493	GltD
peg_1322	186166	185615	NUDIX_hydrolase	COG0494	MutT
peg_6114	838447	835568	Leucyl-tRNA_synthetase_EC_6.1.1.4	COG0495	LeuS
peg_5351	426795	425077	DNA_repair_protein_RecN	COG0497	RecN
peg_326	362751	361438	Threonine-synthase-like_protein_1	COG0498	ThrC
peg_2042	8005	9063	Threonine_synthase_EC_4.2.3.1	COG0498	ThrC
peg_4	4721	3264	Adenosylhomocysteinase_EC_3.3.1.1	COG0499	SAM1
peg_1304	165384	164446	Peptidase_M48_Ste24p_precursor	COG0501	HtpX
peg_1345	210102	210965	Peptidase_M48_Ste24p_precursor	COG0501	HtpX
peg_3793	343495	344427	Peptidase_M48_Ste24p_precursor	COG0501	HtpX
peg_4698	319159	320094	Peptidase_M48_Ste24p_precursor	COG0501	HtpX
peg_6125	847260	848414	Zn-dependent_protease_with_chaperone_function	COG0501	HtpX
peg_4836	458207	459433	Biotin_synthase_EC_2.8.1.6	COG0502	BioB
peg_5083	145349	144801	Adenine_phosphoribosyltransferase_EC_2.4.2.7	COG0503	Apt
peg_5345	418374	416725	CTP_synthase_EC_6.3.4.2	COG0504	PyrG
peg_5055	114586	113444	Carbamoyl-phosphate_synthase_small_chain_EC_6.3.5.5	COG0505	CarA
peg_2196	191001	191927	Proline_dehydrogenase_EC_1.5.5.2	COG0506	PutA
peg_5241	312601	315039	RecD-like_DNA_helicase_YrrC	COG0507	RecD
peg_6255	1010671	1008416	RecD-like_DNA_helicase_YrrC	COG0507	RecD
peg_753	229166	230680	Dihydrolipoamide_acyltransferase_component_of_branched-chain_alpha-keto_acid_dehydrogenase_complex_EC_2.3.1.168	COG0508	AceF
peg_768	246528	247958	Dihydrolipoamide_acyltransferase_component_of_branched-chain_alpha-keto_acid_dehydrogenase_complex_EC_2.3.1.168	COG0508	AceF
peg_5788	461673	463475	Dihydrolipoamide_acetyltransferase_component_of_pyruvate_dehydrogenase_complex_EC_2.3.1.12	COG0508	AceF
peg_2150	138003	137626	Glycine_cleavage_system_H_protein	COG0509	GcvH
peg_873	355206	356411	hypothetical_protein	COG0510	CotS
peg_4490	90695	91837	hypothetical_protein	COG0510	CotS
peg_731	203277	203915	Para-aminobenzoate_synthase_amidotransferase_component_EC_2.6.1.85	COG0512	PabA
peg_2894	106480	107082	Anthranilate_synthase_amidotransferase_component_EC_4.1.3.27	COG0512	PabA
peg_499	26641	24353	ATP-dependent_RNA_helicase	COG0513	SrmB
peg_821	308984	307362	ATP-dependent_RNA_helicase	COG0513	SrmB
peg_1396	262469	263959	ATP-dependent_RNA_helicase	COG0513	SrmB
peg_1824	708210	705529	Putative_helicase	COG0513	SrmB
peg_1303	162340	164349	ATP-dependent_DNA_helicase_RecQ	COG0514	RecQ
peg_2465	84855	82681	ATP-dependent_DNA_helicase_RecQ	COG0514	RecQ
peg_87	97795	96263	Serinethreonine_protein_kinase	COG0515	SPS1
peg_227	259440	257047	Putative_serinethreonine_protein_kinase	COG0515	SPS1
peg_268	303886	302102	Putative_serinethreonine_protein_kinase	COG0515	SPS1
peg_412	453597	451816	hypothetical_protein	COG0515	SPS1
peg_708	179450	177111	Putative_serinethreonine_protein_kinase	COG0515	SPS1
peg_734	207925	205904	Serinethreonine-protein_kinase_PknB_EC_2.7.11.1	COG0515	SPS1
peg_762	240751	239108	protein_kinase	COG0515	SPS1
peg_763	241098	242729	protein_kinase	COG0515	SPS1
peg_925	9217	11079	Putative_serinethreonine_protein_kinase	COG0515	SPS1
peg_952	41178	43781	Lanthionine_biosynthesis_protein_LanL-like_protein	COG0515	SPS1
peg_1134	251863	249674	Putative_serinethreonine_protein_kinase	COG0515	SPS1
peg_1208	64211	66073	Putative_serinethreonine_protein_kinase	COG0515	SPS1
peg_1229	85234	87000	Putative_serinethreonine_protein_kinase	COG0515	SPS1
peg_1230	87192	89528	Putative_serinethreonine_protein_kinase	COG0515	SPS1
peg_1485	337740	339791	Serinethreonine_protein_kinase	COG0515	SPS1
peg_1486	339944	342574	Putative_serinethreonine_protein_kinase	COG0515	SPS1
peg_1487	342731	344437	protein_serinethreonine_kinase	COG0515	SPS1
peg_1488	344555	345688	Serinethreonine_protein_kinase	COG0515	SPS1
peg_1489	345759	347525	Serinethreonine_protein_kinase	COG0515	SPS1
peg_1490	347525	348355	hypothetical_protein	COG0515	SPS1
peg_1528	396360	394801	Putative_serinethreonine_protein_kinase	COG0515	SPS1
peg_2144	132298	128627	hypothetical_protein	COG0515	SPS1
peg_4129	724748	722166	Lanthionine_biosynthesis_protein_LanL	COG0515	SPS1
peg_4449	54126	55739	Putative_serinethreonine_protein_kinase	COG0515	SPS1
peg_4500	106668	104398	Putative_serinethreonine_protein_kinase	COG0515	SPS1
peg_4522	130824	132284	hypothetical_protein	COG0515	SPS1
peg_5125	184681	186129	Putative_serinethreonine_protein_kinase	COG0515	SPS1
peg_5296	367183	368841	Putative_serinethreonine_protein_kinase	COG0515	SPS1
peg_5719	385352	387307	putative_eukaryotic-type_serinethreonine_protein_kinase	COG0515	SPS1
peg_6012	703210	707037	hypothetical_protein	COG0515	SPS1
peg_6199	940165	942909	Putative_serinethreonine_protein_kinase	COG0515	SPS1
peg_6475	1255469	1254216	Serinethreonine_protein_kinase	COG0515	SPS1
peg_6476	1257339	1255627	Serinethreonine_protein_kinase	COG0515	SPS1
peg_1480	331501	333006	Inosine-5'-monophosphate_dehydrogenase_EC_1.1.1.205	CBS_domain	COG0516	GuaB
peg_1868	763781	763380	CBS_domain	COG0517	CBS
peg_3555	107342	107767	CBS_domain_protein	COG0517	CBS
peg_5039	95439	93997	Inosine-5'-monophosphate_dehydrogenase_EC_1.1.1.205	CBS_domain	COG0517	CBS
peg_3823	374082	373372	Glutamine_amidotransferase_class_I	COG0518	GuaA1
peg_1495	354450	356030	GMP_synthase_[glutamine-hydrolyzing]_amidotransferase_subunit_EC_6.3.5.2	GMP_synthase_[glutamine-hydrolyzing]_ATP_pyrophosphatase_subunit_EC_6.3.5.2	COG0519	GuaA2
peg_4654	272057	273259	Cysteine_desulfurase_EC_2.8.1.7	COG0520	CsdA
peg_5444	86139	85045	Cysteine_desulfurase_EC_2.8.1.7	COG0520	CsdA
peg_5518	157282	156026	Cysteine_desulfurase_EC_2.8.1.7_=>_SufS	COG0520	CsdA
peg_5753	423365	421983	Cysteine_desulfurase_EC_2.8.1.7	COG0520	CsdA
peg_159	183686	183147	Molybdopterin_adenylyltransferase_EC_2.7.7.75	COG0521	MoaB
peg_5075	135103	134489	SSU_ribosomal_protein_S4p_S9e_@_SSU_ribosomal_protein_S4p_S9e_zinc-independent	COG0522	RpsD
peg_1058	169634	170797	Metal_chaperone_involved_in_Zn_homeostasis	COG0523	YejR
peg_2482	106781	107875	ATPGTP-binding_protein	COG0523	YejR
peg_4081	670575	669388	Zinc-binding_GTPase_YciC	COG0523	YejR
peg_1689	563068	564135	2-dehydro-3-deoxygluconokinase_EC_2.7.1.45	COG0524	RbsK
peg_3241	504071	503109	5-keto-2-deoxygluconokinase_EC_2.7.1.92	COG0524	RbsK
peg_5561	206024	206932	Fructokinase_EC_2.7.1.4	COG0524	RbsK
peg_5577	225314	226231	Putative_carbohydrate_kinase	COG0524	RbsK
peg_5765	436894	435920	putative_Adenosine_kinase_EC_2.7.1.20	COG0524	RbsK
peg_6084	799235	798045	putative_carbohydrate_kinase	COG0524	RbsK
peg_6263	1018747	1019649	Ribokinase_EC_2.7.1.15	COG0524	RbsK
peg_6155	889077	886453	Valyl-tRNA_synthetase_EC_6.1.1.9	COG0525	ValS
peg_1198	55230	55880	Thiol:disulfide_oxidoreductase_related_to_ResA	COG0526	TrxA
peg_4685	307867	307544	Thioredoxin	COG0526	TrxA
peg_932	19034	20311	Aspartokinase_EC_2.7.2.4	COG0527	LysC
peg_2309	96740	97498	Uridylate_kinase_EC_2.7.4.22	COG0528	PyrH
peg_2725	223805	223212	Adenylylsulfate_kinase_EC_2.7.1.25	COG0529	CysC
peg_1190	47878	49152	Uncharacterized_amino_acid_permease_GabP_family	COG0531	PotE
peg_2557	32333	33691	Uncharacterized_amino_acid_permease_MSMEG_6727_GabP_family	COG0531	PotE
peg_2587	67669	69117	Uncharacterized_amino_acid_permease_GabP_family	COG0531	PotE
peg_2623	106457	107983	Uncharacterized_amino_acid_permease_GabP_family	COG0531	PotE
peg_3005	226793	228205	Uncharacterized_amino_acid_permease_GabP_family	COG0531	PotE
peg_3517	70301	68886	Uncharacterized_amino_acid_permease_GabP_family	COG0531	PotE
peg_3571	121905	123287	Uncharacterized_amino_acid_permease_GabP_family	COG0531	PotE
peg_3813	365569	364115	Arginineornithine_antiporter_ArcD	COG0531	PotE
peg_3984	557358	558917	Uncharacterized_amino_acid_permease_GabP_family	COG0531	PotE
peg_5038	93594	92110	Uncharacterized_amino_acid_permease_GabP_family	COG0531	PotE
peg_2377	171631	174690	Translation_initiation_factor_2	COG0532	InfB
peg_1458	310162	311265	N6-L-threonylcarbamoyladenine_synthase_EC_2.3.1.234	COG0533	TsaD
peg_657	119493	120830	putative_DNA-damage-inducible_protein_F	COG0534	NorM
peg_3190	452076	453098	Radical_SAM_protein_required_for_addition_of_adenosine_to_hopane_skeleton_HpnH	COG0535	SkfB
peg_6138	866452	865016	GTP-binding_protein_Obg	COG0536	Obg
peg_4307	894871	895215	Bis5'-nucleosyl-tetraphosphatase_asymmetrical	COG0537	Hit
peg_5101	162346	161798	FIG049476:_HIT_family_protein	COG0537	Hit
peg_6092	807805	807452	YcfFhinT_protein:_a_purine_nucleoside_phosphoramidase	COG0537	Hit
peg_5601	247985	246486	SSU_ribosomal_protein_S1p	COG0539	RpsA
peg_5058	117426	116446	Aspartate_carbamoyltransferase_EC_2.1.3.2	COG0540	PyrB
peg_2285	73552	75102	Signal_recognition_particle_protein_Ffh	COG0541	Ffh
peg_885	367452	370049	Chaperone_protein_ClpB_ATP-dependent_unfoldase	COG0542	ClpA
peg_1051	166684	165932	putative_ClpX_protein	COG0542	ClpA
peg_1110	219225	221750	ATP-dependent_Clp_protease_ATP-binding_subunit_ClpC	COG0542	ClpA
peg_1921	817424	817987	hypothetical_protein	COG0542	ClpA
peg_2904	119456	116928	ATP-dependent_Clp_protease_ATP-binding_subunit_SCO6408_ClpC_family	COG0542	ClpA
peg_6160	894802	893396	Cell_division_trigger_factor_EC_5.2.1.8	COG0544	Tig
peg_5208	273783	273412	FKBP-type_peptidyl-prolyl_cis-trans_isomerases_1	COG0545	FkpA
peg_5209	274845	273844	FKBP-type_peptidyl-prolyl_cis-trans_isomerases_1	COG0545	FkpA
peg_301	337304	336639	Putative_hydrolase	COG0546	Gph
peg_418	459769	458987	hydrolase	COG0546	Gph
peg_6494	1287612	1286938	Phosphoglycolate_phosphatase_EC_3.1.3.18	COG0546	Gph
peg_2895	107075	108100	Anthranilate_phosphoribosyltransferase_EC_2.4.2.18	COG0547	TrpD
peg_5754	424782	423718	Anthranilate_phosphoribosyltransferase_EC_2.4.2.18	COG0547	TrpD
peg_5151	215000	214092	N-acetylglutamate_kinase_EC_2.7.2.8	COG0548	ArgB
peg_1044	149576	152425	DNA_topoisomerase_I_EC_5.99.1.2	COG0550	TopA
peg_2279	65004	66212	Signal_recognition_particle_receptor_FtsY	COG0552	FtsY
peg_972	66322	68142	FIG01128041:_hypothetical_protein	COG0553	HepA
peg_2856	11140	14103	Putative_helicase	COG0553	HepA
peg_4769	389775	392690	Helicase_SNF2RAD54_family	COG0553	HepA
peg_3928	484188	482671	Glycerol_kinase_EC_2.7.1.30	COG0554	GlpK
peg_4968	12706	14232	Glycerol_kinase_EC_2.7.1.30	COG0554	GlpK
peg_5230	299857	301395	Glycerol_kinase_EC_2.7.1.30	COG0554	GlpK
peg_5571	221060	218916	Excinuclease_ABC_subunit_B	COG0556	UvrB
peg_3368	50472	50822	hypothetical_protein	COG0557	VacB
peg_2403	16491	17195	CDP-diacylglycerol--glycerol-3-phosphate_3-phosphatidyltransferase_EC_2.7.8.5	COG0558	PgsA
peg_4957	575934	575326	Cardiolipin_synthase_CMP-forming_eukaryotic_type_Cls-II_EC_2.7.8.41	COG0558	PgsA
peg_3716	269091	269990	ABC_transporter_permease_protein	COG0559	LivH
peg_5613	264425	265357	Branched-chain_amino_acid_ABC_transporter_permease_protein_LivH_TC_3.A.1.4.1	COG0559	LivH
peg_1029	134040	133174	Phosphoserine_phosphatase_EC_3.1.3.3	COG0560	SerB
peg_1154	11472	10600	Phosphoserine_phosphatase_EC_3.1.3.3	COG0560	SerB
peg_5380	18844	20088	Phosphoserine_phosphatase_EC_3.1.3.3	COG0560	SerB
peg_616	74920	75765	Hydrolase_HAD_superfamily	COG0561	Cof
peg_624	83367	84236	Hydrolase_HAD_superfamily	COG0561	Cof
peg_1315	178737	179579	Hydrolase_HAD_superfamily	COG0561	Cof
peg_1427	283474	284124	Adenylate_kinase_EC_2.7.4.3	COG0563	Adk
peg_1462	314138	315088	MoxR-like_ATPases	COG0563	Adk
peg_6011	702185	703210	MoxR-like_ATPases	COG0563	Adk
peg_5195	260326	261261	Pseudouridine_synthase_EC_4.2.1.70_PA2043_type	COG0564	RluA
peg_5678	339739	338765	LSU_rRNA_pseudouridine191119151917_synthase_EC_5.4.99.23	COG0564	RluA
peg_385	428026	427085	23S_rRNA_guanosine2251-2'-O-methyltransferase_EC_2.1.1.185	COG0566	SpoU
peg_746	221515	222276	putative_rRNA_methylase	COG0566	SpoU
peg_5126	187347	186529	putative_rRNA_methylase	COG0566	SpoU
peg_5169	234967	234119	RNA_methyltransferase_TrmH_family	COG0566	SpoU
peg_5883	562535	563368	23S_rRNA_uridine2479-2'-O-methyltransferase_EC_2.1.1.208	COG0566	SpoU
peg_1926	825288	821452	Dihydrolipoamide_succinyltransferase_component_E2_of_2-oxoglutarate_dehydrogenase_complex_EC_2.3.1.61	2-oxoglutarate_dehydrogenase_E1_component_EC_1.2.4.2_@_2-oxoglutarate_decarboxylase_EC_4.1.1.71_@_2-hydroxy-3-oxoadipate_synthase_EC_2.2.1.5	COG0567	SucA
peg_184	210747	209749	RNA_polymerase_sigma_factor_RpoD	COG0568	RpoD
peg_2471	93859	95394	RNA_polymerase_sigma_factor_RpoD	COG0568	RpoD
peg_3557	108185	109216	RNA_polymerase_sigma_factor_SigB	COG0568	RpoD
peg_6023	718606	717362	RNA_polymerase_sigma_factor_RpoD	COG0568	RpoD
peg_2515	144458	143781	TrkA-like_protein	COG0569	TrkA
peg_2516	145129	144458	TrkA-like_protein	COG0569	TrkA
peg_4481	81259	80300	hypothetical_protein	COG0569	TrkA
peg_2270	52678	53523	Ribonuclease_III_EC_3.1.26.3	COG0571	Rnc
peg_1615	483447	482845	Putative_ATP-binding_protein	COG0572	Udk
peg_461	496269	497282	Phosphate_ABC_transporter_permease_protein_PstC_TC_3.A.1.7.1	COG0573	PstC
peg_6040	741193	738464	Pyruvatephosphate_dikinase_EC_2.7.9.1	COG0574	PpsA
peg_2311	98366	99361	Phosphatidate_cytidylyltransferase_EC_2.7.7.41	COG0575	CdsA
peg_860	345963	346649	Heat_shock_protein_GrpE	COG0576	GrpE
peg_1484	335874	337580	Glycerol-3-phosphate_dehydrogenase_EC_1.1.5.3	COG0578	GlpA
peg_3754	307654	306068	Glycerol-3-phosphate_dehydrogenase_EC_1.1.5.3	COG0578	GlpA
peg_5231	301414	303030	Aerobic_glycerol-3-phosphate_dehydrogenase_EC_1.1.5.3	COG0578	GlpA
peg_352	388811	387423	GlycineD-amino_acid_oxidases_deaminating	COG0579	LhgO
peg_490	13577	14818	L-2-hydroxyglutarate_oxidase_EC_1.1.3.15	COG0579	LhgO
peg_2338	126628	128055	Putative_oxidoreductase	COG0579	LhgO
peg_3929	485059	484214	Glycerol_uptake_facilitator_protein	COG0580	GlpF
peg_4967	11907	12656	Glycerol_uptake_facilitator_protein	COG0580	GlpF
peg_5229	298974	299771	Glycerol_uptake_facilitator_protein	COG0580	GlpF
peg_462	497279	498337	Phosphate_ABC_transporter_permease_protein_PstA_TC_3.A.1.7.1	COG0581	PstA
peg_215	244827	243910	Transcriptional_regulator_LysR_family	COG0583	LysR
peg_545	2778	1882	Transcriptional_regulator_LysR_family	COG0583	LysR
peg_644	107286	108191	Transcriptional_regulator_LysR_family	COG0583	LysR
peg_810	297707	296745	Transcriptional_regulator_LysR_family	COG0583	LysR
peg_1385	254839	253892	Transcriptional_regulator_LysR_family	COG0583	LysR
peg_1475	328183	329097	Transcriptional_regulator_LysR_family	COG0583	LysR
peg_1605	473965	474918	LysR_family_transcriptional_regulator_Bsu_YybE	COG0583	LysR
peg_1729	601960	602898	Hydrogen_peroxide-inducible_genes_activator_=>_OxyR	COG0583	LysR
peg_2524	154392	153472	Transcriptional_regulator_LysR_family	COG0583	LysR
peg_3029	258259	257378	Transcriptional_regulator_LysR_family	COG0583	LysR
peg_3210	471759	472661	Transcriptional_regulator_LysR_family	COG0583	LysR
peg_3352	34023	35048	Transcriptional_regulator_LysR_family	COG0583	LysR
peg_3358	41781	40843	Transcriptional_regulator_LysR_family	COG0583	LysR
peg_3363	48271	47294	Transcriptional_regulator_LysR_family	COG0583	LysR
peg_3528	81224	80340	Transcriptional_regulator_LysR_family	COG0583	LysR
peg_3562	113503	114408	Transcriptional_regulator_LysR_family	COG0583	LysR
peg_3934	490350	491213	Transcriptional_regulator_LysR_family	COG0583	LysR
peg_4054	631111	630260	Transcriptional_regulator_LysR_family	COG0583	LysR
peg_4149	741308	742156	Transcriptional_regulator_LysR_family	COG0583	LysR
peg_4231	820857	819877	Transcriptional_regulator_LysR_family	COG0583	LysR
peg_4234	823182	822277	Transcriptional_regulator_LysR_family	COG0583	LysR
peg_4283	875529	876404	Transcriptional_regulator_LysR_family	COG0583	LysR
peg_4330	914212	913259	Transcriptional_regulator_LysR_family	COG0583	LysR
peg_4365	27928	27023	Transcriptional_regulator_LysR_family	COG0583	LysR
peg_4431	35597	36499	Transcriptional_regulator_ArgP_LysR_family	COG0583	LysR
peg_4469	70911	71795	Transcriptional_regulator_LysR_family	COG0583	LysR
peg_4718	339942	339133	Transcriptional_regulator_LysR_family	COG0583	LysR
peg_4921	540582	539680	Transcriptional_regulator_LysR_family	COG0583	LysR
peg_5186	250675	249779	Transcriptional_regulator_LysR_family	COG0583	LysR
peg_6183	924223	923294	Transcriptional_regulator_LysR_family	COG0583	LysR
peg_6272	1028407	1029348	Transcriptional_regulator_LysR_family	COG0583	LysR
peg_6465	1245865	1244894	Transcriptional_regulator_LysR_family	COG0583	LysR
peg_599	56315	57142	Glycerophosphoryl_diester_phosphodiesterase_EC_3.1.4.46	COG0584	UgpQ
peg_2329	117987	117241	Glycerophosphoryl_diester_phosphodiesterase_EC_3.1.4.46	COG0584	UgpQ
peg_4691	313138	313821	Glycerophosphoryl_diester_phosphodiesterase_EC_3.1.4.46	COG0584	UgpQ
peg_5001	51957	52733	Glycerophosphoryl_diester_phosphodiesterase_EC_3.1.4.46	COG0584	UgpQ
peg_5138	201832	200657	Glycerophosphoryl_diester_phosphodiesterase_EC_3.1.4.46_periplasmic_secreted_in_GramPositives	COG0584	UgpQ
peg_5573	222279	223211	Glycerophosphoryl_diester_phosphodiesterase_EC_3.1.4.46	COG0584	UgpQ
peg_1071	180177	181076	DedA_protein	COG0586	DedA
peg_3001	223190	222564	Integral_membrane_protein	COG0586	DedA
peg_4895	517011	516388	Integral_membrane_protein	COG0586	DedA
peg_5934	614061	614723	Integral_membrane_protein	COG0586	DedA
peg_5312	384535	380999	Error-prone_repair_homolog_of_DNA_polymerase_III_alpha_subunit_EC_2.7.7.7	COG0587	DnaE
peg_5669	329152	325613	DNA_polymerase_III_alpha_subunit_EC_2.7.7.7	COG0587	DnaE
peg_400	441141	440380	Phosphoglycerate_mutase_EC_5.4.2.11	COG0588	GpmA
peg_4440	43916	43047	Universal_stress_protein_family	COG0589	UspA
peg_4493	95626	94721	Universal_stress_protein_family	COG0589	UspA
peg_561	14861	15403	hypothetical_protein	COG0590	TadA
peg_1667	535692	536195	Guanine_deaminase_EC_3.5.4.3	COG0590	TadA
peg_4482	81418	81903	Uncharacterized_cytidine_deaminase-like_protein_SCO7258	COG0590	TadA
peg_212	240563	242146	sodium-solute_symporter_putative	COG0591	PutP
peg_1889	786417	784807	Na+solute_symporter	COG0591	PutP
peg_6287	1048822	1047347	sodium-solute_symporter_putative	COG0591	PutP
peg_692	156245	157375	DNA_polymerase_III_beta_subunit_EC_2.7.7.7	COG0592	DnaN
peg_4779	405906	406991	hypothetical_protein	COG0592	DnaN
peg_690	153156	155162	Chromosomal_replication_initiator_protein_DnaA	COG0593	DnaA
peg_687	152444	152250	Ribonuclease_P_protein_component_EC_3.1.26.5	COG0594	RnpA
peg_2395	197155	198840	Ribonuclease_J2_endoribonuclease_in_RNA_processing	COG0595	RnjA
peg_253	284687	283797	Hydrolase_alphabeta_fold_family	COG0596	MhpC
peg_1013	113943	114956	putative_epoxide_hydrolase	COG0596	MhpC
peg_1021	122312	121344	Putative_hydrolase	COG0596	MhpC
peg_1831	711693	712715	Putative_hydrolase	COG0596	MhpC
peg_2016	51408	52307	putative_hydrolase	COG0596	MhpC
peg_2170	157897	157118	Putative_hydrolase	COG0596	MhpC
peg_3289	563403	564344	Proline_iminopeptidase_EC_3.4.11.5	COG0596	MhpC
peg_3516	68074	68889	Hypothetical_protein_formerly_called_MenX	COG0596	MhpC
peg_3552	104696	103818	Putative_hydrolase	COG0596	MhpC
peg_3999	574286	573480	putative_hydrolase_or_acyltransferase	COG0596	MhpC
peg_4612	229475	228597	Putative_hydrolase	COG0596	MhpC
peg_4857	477293	478171	Putative_hydrolase	COG0596	MhpC
peg_5593	241298	240255	Proline_iminopeptidase_EC_3.4.11.5	COG0596	MhpC
peg_6336	1103375	1102572	hypothetical_protein	COG0596	MhpC
peg_6391	1163230	1162346	Putative_hydrolase	COG0596	MhpC
peg_5679	340382	339786	Lipoprotein_signal_peptidase_EC_3.4.23.36	COG0597	LspA
peg_1814	697784	696669	Magnesium_and_cobalt_transport_protein_CorA	COG0598	CorA
peg_5237	308396	309400	Magnesium_and_cobalt_transport_protein_CorA	COG0598	CorA
peg_5579	227281	228408	Magnesium_and_cobalt_transport_protein_CorA	COG0598	CorA
peg_2898	110575	111939	Beta-ketoadipate_enol-lactone_hydrolase_EC_3.1.1.24	4-carboxymuconolactone_decarboxylase_EC_4.1.1.44	COG0599	YurZ
peg_3123	377474	376350	Beta-ketoadipate_enol-lactone_hydrolase_EC_3.1.1.24	4-carboxymuconolactone_decarboxylase_EC_4.1.1.44	COG0599	YurZ
peg_2719	218775	217879	ABC_transporter_permease_protein_cluster_10_nitratesulfonatebicarbonate	COG0600	TauC
peg_1772	652147	653124	Dipeptide_ABC_transporter_permease_protein_DppB_TC_3.A.1.5.2	COG0601	DppB
peg_1777	658627	657683	ABC_transporter_permease_protein_1_cluster_5_nickelpeptidesopines	COG0601	DppB
peg_1781	663781	664704	ABC_transporter_permease_protein_1_cluster_5_nickelpeptidesopines	COG0601	DppB
peg_2157	145408	146406	ABC_transporter_permease_protein_1_cluster_5_nickelpeptidesopines	COG0601	DppB
peg_2930	146531	147499	ABC_transporter_permease_protein_1_cluster_5_nickelpeptidesopines	COG0601	DppB
peg_3783	332628	333581	ABC_transporter_permease_protein_1_cluster_5_nickelpeptidesopines	COG0601	DppB
peg_4065	639652	640602	ABC_transporter_permease_protein_1_cluster_5_nickelpeptidesopines	COG0601	DppB
peg_350	384800	385780	Putative_oxidoreductase	COG0604	Qor
peg_759	236460	237440	putative_quinone_oxidoreductase	COG0604	Qor
peg_1219	75778	74885	Putative_oxidoreductase	COG0604	Qor
peg_2950	171788	170445	Crotonyl-CoA_carboxylasereductase_ethylmalonyl-CoA_producing	COG0604	Qor
peg_3575	125556	126566	Putative_oxidoreductase	COG0604	Qor
peg_3631	182065	181124	Zinc-type_alcohol_dehydrogenase-like_protein	COG0604	Qor
peg_4790	417133	416135	Putative_oxidoreductase	COG0604	Qor
peg_5257	328934	327999	Zinc-type_alcohol_dehydrogenase-like_protein	COG0604	Qor
peg_6171	906582	907223	Superoxide_dismutase_[Fe-Zn]_EC_1.15.1.1	COG0605	SodA
peg_2302	88370	89995	AAA+_ATPase_superfamily_protein_YifBComM_associated_with_DNA_recombination	COG0606	YifB
peg_743	218672	219001	Rhodanese-related_sulfurtransferase	COG0607	PspE
peg_2421	33882	33490	Rhodanese-related_sulfurtransferase_1_domain	COG0607	PspE
peg_3800	350808	350227	hypothetical_protein	COG0607	PspE
peg_3803	353338	351956	MBL-fold_metallo-hydrolase_superfamily	COG0607	PspE
peg_4882	504830	504354	Rhodanese-related_sulfurtransferase	COG0607	PspE
peg_3283	555439	556542	Vitamin_B12_ABC_transporter_permease_protein_BtuC	COG0609	FepD
peg_3395	78777	80846	Ferric_hydroxamate_ABC_transporter_TC_3.A.1.14.3_permease_component_FhuB	COG0609	FepD
peg_3938	494475	495533	ABC-type_Fe3+-siderophore_transport_system_permease_component	COG0609	FepD
peg_4193	784759	786015	transport_system_permease_protein	COG0609	FepD
peg_5358	432359	431313	ABC-type_Fe3+-siderophore_transport_system_permease_component	COG0609	FepD
peg_2259	42724	43692	Thiamine-monophosphate_kinase_EC_2.7.4.16	COG0611	ThiL
peg_876	358362	359657	hypothetical_protein	COG0612	PqqL
peg_877	359654	361018	hypothetical_protein	COG0612	PqqL
peg_2388	191291	192670	FIG007959:_peptidase_M16_family	COG0612	PqqL
peg_2484	110639	112009	FIG015547:_peptidase_M16_family	COG0612	PqqL
peg_2485	112006	113394	FIG015287:_Zinc_protease	COG0612	PqqL
peg_222	250596	252119	putative_secreted_protein	COG0613	YciV
peg_1819	701221	702078	FIG00031715:_Predicted_metal-dependent_phosphoesterases_PHP_family	COG0613	YciV
peg_3941	497601	498662	ABC_transporter_substrate-binding_protein_cluster_8_B12iron_complex	COG0614	FepB
peg_672	135687	134209	CCA_tRNA_nucleotidyltransferase_EC_2.7.7.72	COG0617	PcnB
peg_2402	15004	16494	Ribosomal_protein_S12p_Asp88_E._coli_methylthiotransferase_EC_2.8.4.4	COG0621	MiaB
peg_2435	47168	47830	Two-component_transcriptional_response_regulator_NarLFixJ_family	COG0621	MiaB
peg_3674	225392	225877	Phosphoesterase	COG0622	YfcE
peg_5386	24827	24060	Enoyl-[acyl-carrier-protein]_reductase_[NADH]_EC_1.3.1.9	COG0623	FabI
peg_56	64954	63752	N-formylglutamate_deformylase_EC_3.5.1.68_[alternative_form]	COG0624	ArgE
peg_1796	679896	680975	N-succinyl-LL-diaminopimelate_desuccinylase_EC_3.5.1.18	COG0624	ArgE
peg_1844	735875	737278	N-acyl-L-amino_acid_amidohydrolase_EC_3.5.1.14	COG0624	ArgE
peg_2965	187056	188381	YscS-like_amidohydrolase	COG0624	ArgE
peg_3866	413585	414922	YscS-like_amidohydrolase	COG0624	ArgE
peg_4668	289326	290681	N-acyl-L-amino_acid_amidohydrolase_EC_3.5.1.14	COG0624	ArgE
peg_5246	318896	317571	YscS-like_amidohydrolase	COG0624	ArgE
peg_643	105887	107065	Cystathionine_gamma-lyase_EC_4.4.1.1	COG0626	MetC
peg_1651	518276	519430	Cystathionine_gamma-lyase_EC_4.4.1.1	COG0626	MetC
peg_4878	500974	499748	Methionine_gamma-lyase_EC_4.4.1.11	COG0626	MetC
peg_1086	196958	198082	putative_membrane_protein	COG0627	FrmB
peg_3072	316769	317785	putative_secreted_protein	COG0627	FrmB
peg_1726	599218	600636	FIG01121868:_Possible_membrane_protein_Rv0205	COG0628	PerM
peg_2417	29528	30808	UPF0118_membrane_protein_SCO5767	COG0628	PerM
peg_3927	482576	481524	UPF0118_membrane_protein_SCO0513	COG0628	PerM
peg_660	122293	121703	Single-stranded_DNA-binding_protein	COG0629	Ssb
peg_6212	961993	961517	Single-stranded_DNA-binding_protein	COG0629	Ssb
peg_737	212644	211049	Serinethreonine_phosphatase_PPP_EC_3.1.3.16	COG0631	PTC1
peg_6200	942913	944436	Serinethreonine_protein_phosphatase_EC_3.1.3.16	COG0631	PTC1
peg_5088	150806	150201	Holliday_junction_ATP-dependent_DNA_helicase_RuvA_EC_3.6.4.12	COG0632	RuvA
peg_1077	187709	188269	Hypoxanthine-guanine_phosphoribosyltransferase_EC_2.4.2.8	COG0634	HptA
peg_6101	819082	817850	Oxygen-independent_coproporphyrinogen-III_oxidase-like_protein_YggW	COG0635	HemN
peg_2057	24861	25085	ATP_synthase_F0_sector_subunit_c_EC_3.6.3.14	COG0636	AtpE
peg_1143	89	736	Putative_phosphatase_YieH	COG0637	YcjU
peg_2651	142879	142217	hypothetical_protein	COG0637	YcjU
peg_3621	172322	171666	Putative_hydrolase	COG0637	YcjU
peg_3701	249602	250342	Putative_hydrolase	COG0637	YcjU
peg_4220	811255	811965	Putative_hydrolase	COG0637	YcjU
peg_4716	337560	338255	Pseudouridine-5'_phosphatase_EC_3.1.3.-	COG0637	YcjU
peg_5226	293793	293092	Pseudouridine-5'_phosphatase_EC_3.1.3.-	COG0637	YcjU
peg_5929	609613	608948	Putative_phosphatase_YfbT	COG0637	YcjU
peg_6373	1141956	1141231	Similar_to_phosphoglycolate_phosphatase_clustered_with_ribosomal_large_subunit_pseudouridine_synthase_C	COG0637	YcjU
peg_5213	279604	278813	Proteasome_subunit_alpha_EC_3.4.25.1_bacterial	COG0638	PRE1
peg_5214	280513	279668	Proteasome_subunit_beta_EC_3.4.25.1_bacterial	COG0638	PRE1
peg_203	230101	231333	Transcriptional_regulator_ArsR_family	COG0640	ArsR
peg_1095	207567	206461	Transcriptional_regulator	COG0640	ArsR
peg_2408	19364	19708	Transcriptional_regulator_ArsR_family	COG0640	ArsR
peg_2740	238610	238260	hypothetical_protein	COG0640	ArsR
peg_2937	157235	156873	Putative_regulatory_protein	COG0640	ArsR
peg_4704	325185	324823	Transcriptional_regulator_ArsR_family	COG0640	ArsR
peg_4889	512426	512079	Transcriptional_regulator_ArsR_family	COG0640	ArsR
peg_5276	345974	346681	Transcriptional_regulator_ArsR_family	COG0640	ArsR
peg_6257	1011517	1012311	Transcriptional_regulator_ArsR_family	Ligand-binding_SRPBCC_domain_protein_family	COG0640	ArsR
peg_2398	4201	9681	Two-component_system_sensor_histidine_kinaseresponse_regulator_hybrid	COG0642	BaeS
peg_3632	182524	184323	hypothetical_protein	COG0642	BaeS
peg_4410	11583	15641	Two-component_system_sensor_histidine_kinase	COG0642	BaeS
peg_6317	1085157	1083754	Two-component_system_sensor_histidine_kinase	COG0642	BaeS
peg_1284	141519	142811	Putative_oxidoreductase	COG0644	FixC
peg_4199	791928	793082	hypothetical_protein	COG0644	FixC
peg_4667	289181	287868	Geranylgeranylisoprenyl_reductase	COG0644	FixC
peg_4861	479963	481720	putative_halogenase	COG0644	FixC
peg_6000	686068	687477	putative_secreted_protein	COG0644	FixC
peg_4355	19200	18322	hypothetical_protein	COG0645	COG0645
peg_5359	433502	432471	4-nitrophenylphosphatase_EC_3.1.3.41	COG0647	NagD
peg_6368	1137271	1136492	Hypothetical_NagD-like_phosphatase_Actinobacterial_subfamily	COG0647	NagD
peg_5720	387368	388270	Endonuclease_IV_EC_3.1.21.2	COG0648	Nfo
peg_1090	201452	202603	NADH-ubiquinone_oxidoreductase_chain_D_EC_1.6.5.3	COG0649	NuoD
peg_1291	146985	148307	NADH-ubiquinone_oxidoreductase_chain_D_EC_1.6.5.3	COG0649	NuoD
peg_3217	479666	481309	Na+_H+_antiporter_subunit_D	COG0651	HyfB
peg_726	200084	200617	Peptidyl-prolyl_cis-trans_isomerase_EC_5.2.1.8	COG0652	PpiB
peg_5080	139829	140653	Probable_peptidyl-prolyl_cis-trans_isomerase_B_EC_5.2.1.8_PPIase_B_Rotamase_B	COG0652	PpiB
peg_6497	1292266	1289420	Protein_translocase_subunit_SecA	COG0653	SecA
peg_70	79225	78050	P-hydroxybenzoate_hydroxylase_EC_1.14.13.2	COG0654	UbiH
peg_840	328885	327323	monooxygenase_FAD-binding	COG0654	UbiH
peg_1580	446174	444759	Putative_monooxygenase_STM1546	COG0654	UbiH
peg_1965	863246	865057	Polyketide_hydroxylase_WhiE_VIII	COG0654	UbiH
peg_1984	15615	17084	2-polyprenyl-6-methoxyphenol_hydroxylase_and_related_FAD-dependent_oxidoreductases	COG0654	UbiH
peg_1992	23043	24521	2-polyprenyl-6-methoxyphenol_hydroxylase_and_related_FAD-dependent_oxidoreductases	COG0654	UbiH
peg_1993	24604	26118	2-polyprenyl-6-methoxyphenol_hydroxylase_and_related_FAD-dependent_oxidoreductases	COG0654	UbiH
peg_2014	48999	50471	2-polyprenyl-6-methoxyphenol_hydroxylase_and_related_FAD-dependent_oxidoreductases	COG0654	UbiH
peg_2017	52365	53837	2-polyprenyl-6-methoxyphenol_hydroxylase_and_related_FAD-dependent_oxidoreductases	COG0654	UbiH
peg_2018	54037	55218	Uncharacterized_oxidoreductase	COG0654	UbiH
peg_2423	36381	34750	Putative_monooxygenase	COG0654	UbiH
peg_2867	25784	27001	Uncharacterized_oxidoreductase	COG0654	UbiH
peg_4106	692641	693708	hypothetical_protein	COG0654	UbiH
peg_4153	747344	748567	Putative_oxidoreductase	COG0654	UbiH
peg_4907	529457	528276	hypothetical_protein	COG0654	UbiH
peg_3794	344908	344456	Multimeric_flavodoxin_WrbA	COG0655	WrbA
peg_3835	385656	385051	BRAMP	COG0655	WrbA
peg_3027	255157	254321	oxidoreductase_of_aldoketo_reductase_family_subgroup_1	COG0656	ARA1
peg_3455	140574	141404	25-didehydrogluconate_reductase_2-dehydro-D-gluconate-forming_EC_1.1.1.274	COG0656	ARA1
peg_4315	902178	903143	Hydrolase_alphabeta_fold_family	COG0657	Aes
peg_2674	168821	167340	Na+-dependent_bicarbonate_transporter_BicA	COG0659	SUL1
peg_1851	743950	742577	Uncharacterized_ABC1_family_protein_SCO5192	COG0661	AarF
peg_4864	483260	484837	ABC1_family_protein	COG0661	AarF
peg_640	104954	104637	Putative_membrane-spanning_protein	COG0662	ManC
peg_4055	631193	631687	hypothetical_protein	COG0662	ManC
peg_4894	515790	516326	Carbonic_anhydrase-like_protein_MJ0304	COG0663	PaaY
peg_1016	117685	117011	cAMP-binding_proteins_-_catabolite_gene_activator_and_regulatory_subunit_of_cAMP-dependent_protein_kinases	COG0664	Crp
peg_1909	805330	806736	cAMP-binding_proteins_-_catabolite_gene_activator_and_regulatory_subunit_of_cAMP-dependent_protein_kinases	COG0664	Crp
peg_2546	20764	20105	transcriptional_regulator_CrpFnr_family	COG0664	Crp
peg_3163	425019	424066	D-amino-acid_oxidase_EC_1.4.3.3	COG0665	DadA
peg_3277	549617	550783	D-amino-acid_oxidase_EC_1.4.3.3	COG0665	DadA
peg_4867	488443	487121	Putative_oxidoreductase	COG0665	DadA
peg_4980	26063	27232	Monomeric_sarcosine_oxidase_EC_1.5.3.1	COG0665	DadA
peg_5716	382850	384082	Glycine_oxidase_ThiO_EC_1.4.3.19	COG0665	DadA
peg_6374	1143088	1141964	FAD-dependent_oxidoreductase	COG0665	DadA
peg_3235	497699	497271	hypothetical_protein	COG0666	ANKYR
peg_4996	47128	46736	putative_ankyrin-like_protein.	COG0666	ANKYR
peg_284	318771	319763	Uncharacterized_oxidoreductase_YrpG	COG0667	Tas
peg_493	18163	17219	Aldoketo_reductase_SCO4109_family	COG0667	Tas
peg_838	326716	325736	NADPH_dependent_aldo-keto_reductase_=>_YajO	COG0667	Tas
peg_847	332877	333911	Oxidoreductase_aldoketo_reductase_family	COG0667	Tas
peg_1647	515453	514434	Putative_oxidoreductase	COG0667	Tas
peg_2188	179327	178329	Oxidoreductase_aldoketo_reductase_family	COG0667	Tas
peg_3302	581897	580878	Uncharacterized_oxidoreductase_YrpG	COG0667	Tas
peg_3649	195139	196107	NADPH_dependent_aldo-keto_reductase_=>_YajO	COG0667	Tas
peg_3906	458996	460054	Aldoketo_reductase_SMc04056_family	COG0667	Tas
peg_3978	546563	547609	L-glyceraldehyde_3-phosphate_reductase	COG0667	Tas
peg_3997	571330	570332	Potassium_channel_beta_chain	COG0667	Tas
peg_4045	621767	622741	Aldoketo_reductase_SCO7087_family	COG0667	Tas
peg_4454	59368	58385	Putative_oxidoreducatse_SCO7286	COG0667	Tas
peg_4468	70784	69792	L-glyceraldehyde_3-phosphate_reductase	COG0667	Tas
peg_4474	75324	74422	Putative_oxidoreductase	COG0667	Tas
peg_5142	206241	205270	Uncharacterized_oxidoreductase_DR_0249	COG0667	Tas
peg_5240	311606	312604	Aldoketo_reductase_SCO1670_family	COG0667	Tas
peg_5959	641037	640021	Oxidoreductase_aldoketo_reductase_family	COG0667	Tas
peg_3265	531271	530192	Small-conductance_mechanosensitive_channel	COG0668	MscS
peg_3584	132487	133491	Potassium_efflux_system_KefA_protein	Small-conductance_mechanosensitive_channel	COG0668	MscS
peg_6191	931010	932110	Potassium_efflux_system_KefA_protein	Small-conductance_mechanosensitive_channel	COG0668	MscS
peg_2265	49887	50396	Phosphopantetheine_adenylyltransferase_EC_2.7.7.3	COG0669	CoaD
peg_2849	5251	4229	Putative_dehydrogenase	COG0673	MviM
peg_3045	277037	278338	Oxidoreductase	COG0673	MviM
peg_3247	509837	508833	Myo-inositol_2-dehydrogenase_1_EC_1.1.1.18	COG0673	MviM
peg_3252	514927	513764	Myo-inositol_2-dehydrogenase_EC_1.1.1.18	COG0673	MviM
peg_3684	235735	234533	Putative_oxidoreductase	COG0673	MviM
peg_3710	260489	259602	Putative_oxidoreductase	COG0673	MviM
peg_4487	86179	87198	Myo-inositol_2-dehydrogenase_EC_1.1.1.18	COG0673	MviM
peg_4542	155326	157356	hypothetical_protein	COG0673	MviM
peg_4651	269987	268872	putative_secreted_oxidoreductase	COG0673	MviM
peg_5467	111546	110389	Putative_oxidoreductase	COG0673	MviM
peg_5874	554727	555752	Putative_oxidoreductase	COG0673	MviM
peg_6267	1023376	1022225	Glucose-fructose_oxidoreductase_EC_1.1.99.28	COG0673	MviM
peg_6379	1148440	1149519	Putative_oxidoreductase	COG0673	MviM
peg_1330	195403	193475	2-oxoglutarate2-oxoacid_ferredoxin_oxidoreductase_gamma_subunit_EC_1.2.7.-	2-oxoglutarate2-oxoacid_ferredoxin_oxidoreductase_alpha_subunit_EC_1.2.7.-	COG0674	PorA
peg_1482	335570	334362	putative_UDP-glucoseGDP-mannose_dehydrogenase	COG0677	WecC
peg_1602	471046	470126	Auxin_efflux_carrier_family_protein	COG0679	YfdV
peg_2295	83154	83969	Signal_peptidase_I_EC_3.4.21.89	COG0681	LepB
peg_2296	83938	85281	Signal_peptidase_I_EC_3.4.21.89	COG0681	LepB
peg_2298	86234	87010	Signal_peptidase_I_EC_3.4.21.89	COG0681	LepB
peg_5640	300582	299530	Prolipoprotein_diacylglyceryl_transferase	COG0682	Lgt
peg_249	277887	279203	putative_lipoprotein	COG0683	LivK
peg_828	314011	315123	Leucine-specific_ABC_transporter_substrate-binding_protein_LivK_TC_3.A.1.4.1	COG0683	LivK
peg_3718	271152	272432	ABC_transporter_substrate-binding_protein_cluster_4_leucineisoleucinevalinebenzoate	COG0683	LivK
peg_5612	263066	264307	Leucine-specific_ABC_transporter_substrate-binding_protein_LivK_TC_3.A.1.4.1	COG0683	LivK
peg_4361	24600	25247	Demethylmenaquinone_methyltransferase-like_protein	COG0684	RraA
peg_5711	379581	378658	510-methylenetetrahydrofolate_reductase_EC_1.5.1.20	COG0685	MetF
peg_5342	413678	412554	Alanine_dehydrogenase_EC_1.4.1.1	COG0686	Ald
peg_2326	114222	115412	Putrescine_ABC_transporter_putrescine-binding_protein_PotF_TC_3.A.1.11.2	COG0687	PotD
peg_2334	122410	123657	Putrescine_ABC_transporter_putrescine-binding_protein_PotF_TC_3.A.1.11.2	COG0687	PotD
peg_2945	165545	164889	Phosphatidylserine_decarboxylase_EC_4.1.1.65	COG0688	Psd
peg_6410	1180357	1179617	Ribonuclease_PH_EC_2.7.7.56	COG0689	Rph
peg_1363	225414	225701	Protein_translocase_subunit_SecE	COG0690	SecE
peg_6468	1248330	1247851	tmRNA-binding_protein_SmpB	COG0691	SmpB
peg_4710	331310	331987	Uracil-DNA_glycosylase_family_1_EC_3.2.2.27	COG0692	Ung
peg_4912	532849	532166	Uracil-DNA_glycosylase_family_1_EC_3.2.2.27	COG0692	Ung
peg_2991	213559	213017	Intracellular_protease	COG0693	ThiJ
peg_1846	738730	738488	Mycoredoxin_EC_1.20.4.3	COG0695	GrxC
peg_4296	887078	886641	Integral_membrane_protein	COG0695	GrxC
peg_3858	406478	406960	Ribose-5-phosphate_isomerase_B_EC_5.3.1.6	COG0698	RpiB
peg_4815	440547	440092	Ribose-5-phosphate_isomerase_B_EC_5.3.1.6	COG0698	RpiB
peg_6167	902366	901881	Ribose-5-phosphate_isomerase_B_EC_5.3.1.6	COG0698	RpiB
peg_1328	192226	191372	NADPH_dehydrogenase_quinone_2_EC_1.6.5.2	COG0702	YbjT
peg_1646	513536	514348	hypothetical_protein	COG0702	YbjT
peg_2015	50520	51356	hypothetical_protein	COG0702	YbjT
peg_2230	12755	13603	hypothetical_protein	COG0702	YbjT
peg_4148	741214	740339	hypothetical_protein	COG0702	YbjT
peg_5066	124115	123555	Shikimate_kinase_I_EC_2.7.1.71	COG0703	AroK
peg_393	435392	436069	Phosphate_transport_system_regulatory_protein_PhoU	COG0704	PhoU
peg_727	200739	201626	FIG056164:_rhomboid_family_serine_protease	COG0705	GlpG
peg_2658	151214	150396	Rhomboid_family_protein	COG0705	GlpG
peg_5628	282472	283407	putative_membrane_protein	COG0705	GlpG
peg_5747	415750	416511	Rhomboid_family_protein	COG0705	GlpG
peg_685	151875	150574	Inner_membrane_protein_translocase_and_chaperone_YidC_short_form_OxaI-like	COG0706	YidC
peg_6383	1152902	1152189	Membrane_protein_SCO2851	COG0706	YidC
peg_5689	352330	351236	UDP-N-acetylglucosamine--N-acetylmuramyl-pentapeptide_pyrophosphoryl-undecaprenol_N-acetylglucosamine_transferase_EC_2.4.1.227	COG0707	MurG
peg_155	180304	179480	Exodeoxyribonuclease_III_EC_3.1.11.2	COG0708	XthA
peg_793	278235	277225	Conserved_membrane_spanning_protein_with_endonucleaseexonucleasephosphatase_domain	COG0708	XthA
peg_2900	112825	113604	Exodeoxyribonuclease_III_EC_3.1.11.2	COG0708	XthA
peg_2058	25128	25688	ATP_synthase_F0_sector_subunit_b_EC_3.6.3.14	COG0711	AtpF
peg_2059	25685	26500	ATP_synthase_delta_chain_EC_3.6.3.14	COG0712	AtpH
peg_1298	155893	156192	NADH-ubiquinone_oxidoreductase_chain_K_EC_1.6.5.3	COG0713	NuoK
peg_1340	204324	204731	NADH-ubiquinone_oxidoreductase_chain_K_EC_1.6.5.3	COG0713	NuoK
peg_2747	245574	244573	FIG022979:_MoxR-like_ATPases	COG0714	MoxR
peg_3066	311315	310191	MOXR-LIKE_ATPASE	COG0714	MoxR
peg_5699	364161	365198	FIG022979:_MoxR-like_ATPases	COG0714	MoxR
peg_6511	1306673	1307665	FIG022979:_MoxR-like_ATPases	COG0714	MoxR
peg_2721	220695	219592	ABC-type_probable_sulfate_transporter_periplasmic_binding_protein	COG0715	TauA
peg_853	338030	338605	Deoxycytidine_triphosphate_deaminase_EC_3.5.4.30_dUMP-forming	COG0717	Dcd
peg_929	17155	17499	Nucleoid-associated_protein_YaaK	COG0718	YbaB
peg_5521	159555	158365	Iron-sulfur_cluster_assembly_protein_SufD	COG0719	SufB
peg_5522	161059	159638	Iron-sulfur_cluster_assembly_protein_SufB	COG0719	SufB
peg_3084	331415	331813	PTPS-like_type_4	COG0720	QueD
peg_2177	166023	166319	Aspartyl-tRNAAsn_amidotransferase_subunit_C_EC_6.3.5.6_@_Glutamyl-tRNAGln_amidotransferase_subunit_C_EC_6.3.5.7	COG0721	GatC
peg_2671	164859	163336	hypothetical_protein	COG0723	QcrA
peg_4919	538733	539209	Rieske_2Fe-2S_domain_protein	COG0723	QcrA
peg_5333	404213	404611	Rieske_2Fe-2S_domain_protein	COG0723	QcrA
peg_5756	427603	426548	Ubiquinol-cytochrome_C_reductase_iron-sulfur_subunit_EC_1.10.2.2	COG0723	QcrA
peg_4942	558342	559196	Molybdenum_ABC_transporter_substrate-binding_protein_ModA	COG0725	ModA
peg_1312	176008	175181	hypothetical_protein	COG0726	CDA1
peg_1467	322200	323069	Putative_polysaccharide_deacetylase	COG0726	CDA1
peg_1468	323066	323815	putative_secreted_protein	COG0726	CDA1
peg_2670	163240	162374	putative_lipoprotein	COG0726	CDA1
peg_2792	290641	289853	Polysaccharide_deacetylase	COG0726	CDA1
peg_3519	70976	71812	Polysaccharide_deacetylase	COG0726	CDA1
peg_4086	672703	673476	Putative_hydrolase	COG0726	CDA1
peg_4725	344891	345700	Polysaccharide_deacetylase	COG0726	CDA1
peg_5300	372180	373016	Carbohydrate_Esterase_Family_4	COG0726	CDA1
peg_5881	561125	560136	Polysaccharide_deacetylase	COG0726	CDA1
peg_6230	979885	980610	Carbohydrate_Esterase_Family_4	COG0726	CDA1
peg_674	138378	140768	Peptidoglycan_lipid_II_flippase_MurJ	COG0728	MviN
peg_6229	977844	979841	Peptidoglycan_lipid_II_flippase_MurJ	COG0728	MviN
peg_3802	351959	351216	hypothetical_protein	COG0730	YfcA
peg_427	466697	466260	Nickel_uptake_regulation_protein_NUR	Ferric_uptake_regulation_protein_FUR	COG0735	Fur
peg_1866	761635	761261	Transcriptional_regulator_Fur_family	COG0735	Fur
peg_3875	423033	423479	Transcriptional_regulator_Fur_family	COG0735	Fur
peg_4061	637505	637002	Zinc_uptake_regulation_protein_Zur	COG0735	Fur
peg_6054	760209	760637	Zinc_uptake_regulation_protein_Zur	COG0735	Fur
peg_1450	304574	304203	Holo-[acyl-carrier-protein]_synthase_EC_2.7.8.7	COG0736	AcpS
peg_450	484831	483017	5'-nucleotidase_EC_3.1.3.5	COG0737	UshA
peg_5620	272281	274086	2'3'-cyclic-nucleotide_2'-phosphodiesterase_EC_3.1.4.16	COG0737	UshA
peg_6425	1194115	1192307	hypothetical_protein	COG0737	UshA
peg_494	19334	18303	Putative_peptidase	COG0739	NlpD
peg_515	45367	44489	possible_secreted_peptidase	COG0739	NlpD
peg_625	85307	84264	possible_secreted_peptidase	COG0739	NlpD
peg_1113	226056	226733	Putative_peptidase	COG0739	NlpD
peg_1508	371525	369930	Putative_peptidase	COG0739	NlpD
peg_2306	94426	93755	Membrane_proteins_related_to_metalloendopeptidases	COG0739	NlpD
peg_2486	113761	114525	putative_membrane_protein	COG0739	NlpD
peg_3197	459852	460817	putative_secreted_peptidase	COG0739	NlpD
peg_3488	33219	34517	putative_secreted_protein	COG0739	NlpD
peg_3909	463428	462268	Putative_peptidase	COG0739	NlpD
peg_4459	63076	63729	ATP-dependent_Clp_protease_proteolytic_subunit_ClpP_EC_3.4.21.92	COG0740	ClpP
peg_4460	63731	64333	ATP-dependent_Clp_protease_proteolytic_subunit_ClpP_EC_3.4.21.92	COG0740	ClpP
peg_4829	453102	453740	ATP-dependent_Clp_protease_proteolytic_subunit_ClpP_EC_3.4.21.92	COG0740	ClpP
peg_6158	892421	891741	ATP-dependent_Clp_protease_proteolytic_subunit_ClpP_EC_3.4.21.92	COG0740	ClpP
peg_6159	893122	892505	ATP-dependent_Clp_protease_proteolytic_subunit_ClpP_EC_3.4.21.92	COG0740	ClpP
peg_2264	49303	49890	16S_rRNA_guanine966-N2-methyltransferase_EC_2.1.1.171	COG0742	RsmD
peg_2363	159232	160488	1-deoxy-D-xylulose_5-phosphate_reductoisomerase_EC_1.1.1.267	COG0743	Dxr
peg_138	159364	160995	putative_penicillin-binding_protein	COG0744	MrcB
peg_139	161242	162855	putative_penicillin-binding_protein	COG0744	MrcB
peg_666	129663	127327	Multimodular_transpeptidase-transglycosylase_EC_2.4.1.129_EC_3.4.-.-	COG0744	MrcB
peg_1007	109701	107419	Multimodular_transpeptidase-transglycosylase_EC_2.4.1.129_EC_3.4.-.-	COG0744	MrcB
peg_1733	606866	609199	Multimodular_transpeptidase-transglycosylase_EC_2.4.1.129_EC_3.4.-.-	COG0744	MrcB
peg_6402	1172548	1175013	Multimodular_transpeptidase-transglycosylase_EC_2.4.1.129_EC_3.4.-.-	COG0744	MrcB
peg_48	54454	53777	Two-component_transcriptional_response_regulator_OmpR_family	COG0745	OmpR
peg_391	433898	433218	Phosphate_regulon_transcriptional_regulatory_protein_PhoB_SphR	COG0745	OmpR
peg_442	476158	476934	Nitrogen_metabolism_regulator_GlnR_OmpR_family	COG0745	OmpR
peg_445	479243	479983	Two-component_transcriptional_response_regulator_OmpR_family	COG0745	OmpR
peg_582	36001	35261	Two-component_transcriptional_response_regulator_LuxR_family	COG0745	OmpR
peg_1117	231405	230701	Two-component_transcriptional_response_regulator_LuxR_family	COG0745	OmpR
peg_1179	37626	38348	Two-component_transcriptional_response_regulator_LuxR_family	COG0745	OmpR
peg_1613	481629	480901	Two-component_transcriptional_response_regulator_LuxR_family	COG0745	OmpR
peg_1928	827431	826691	Two-component_transcriptional_response_regulator_SCO5283_OmpR_family	COG0745	OmpR
peg_2009	42038	42811	Phosphate_regulon_transcriptional_regulatory_protein_PhoB_SphR	COG0745	OmpR
peg_2090	61630	62298	Two-component_transcriptional_response_regulator_LuxR_family	COG0745	OmpR
peg_2428	40211	40897	Two-component_transcriptional_response_regulator_OmpR_family	COG0745	OmpR
peg_2502	132070	132723	Two-component_transcriptional_response_regulator_LuxR_family	COG0745	OmpR
peg_2512	141703	142386	DNA-binding_response_regulator_KdpE	COG0745	OmpR
peg_2683	177325	176612	Two-component_transcriptional_response_regulator_LuxR_family	COG0745	OmpR
peg_3886	437292	437981	Two-component_transcriptional_response_regulator_OmpR_family	COG0745	OmpR
peg_4164	760769	761533	Two-component_transcriptional_response_regulator_SCO3741_OmpR_family	COG0745	OmpR
peg_4188	780779	780078	Two-component_transcriptional_response_regulator_OmpR_family	COG0745	OmpR
peg_4512	120245	119559	Two-component_transcriptional_response_regulator_LuxR_family	COG0745	OmpR
peg_5751	418631	419296	Two-component_transcriptional_response_regulator_OmpR_family	COG0745	OmpR
peg_5814	487112	487738	Nitrogen_metabolism_regulator_GlnRII_OmpR_family	COG0745	OmpR
peg_6318	1085873	1085154	Two-component_transcriptional_response_regulator_OmpR_family	COG0745	OmpR
peg_6506	1302014	1301337	Two_component_system_response_regulator_MtrA	COG0745	OmpR
peg_754	230783	231763	Molybdenum_cofactor_guanylyltransferase_EC_2.7.7.77	Uncharacterized_protein_Tfu_2252_sometimes_fused_with_molybdenum_cofactor_guanylyltransferase	COG0746	MobA
peg_1771	650251	652047	ABC_transporter_substrate-binding_protein_cluster_5_nickelpeptidesopines	COG0747	DdpA
peg_2156	143502	145301	ABC_transporter_substrate-binding_protein_cluster_5_nickelpeptidesopines	COG0747	DdpA
peg_2929	144906	146498	ABC_transporter_substrate-binding_protein_cluster_5_nickelpeptidesopines	COG0747	DdpA
peg_3078	324522	326024	ABC_transporter_substrate-binding_protein_cluster_5_nickelpeptidesopines	COG0747	DdpA
peg_3782	330938	332620	ABC_transporter_substrate-binding_protein_cluster_5_nickelpeptidesopines	COG0747	DdpA
peg_4060	636932	635445	ABC_transporter_substrate-binding_protein_cluster_5_nickelpeptidesopines	COG0747	DdpA
peg_4064	638069	639655	ABC_transporter_substrate-binding_protein_cluster_5_nickelpeptidesopines	COG0747	DdpA
peg_4913	534521	532935	ABC_transporter_substrate-binding_protein_cluster_5_nickelpeptidesopines	COG0747	DdpA
peg_5224	292637	291033	ABC_transporter_substrate-binding_protein_cluster_5_nickelpeptidesopines	COG0747	DdpA
peg_819	305830	306321	RNA_polymerase_ECF-type_sigma_factor	COG0749	PolA
peg_1050	165780	164071	DNA_polymerase_I_EC_2.7.7.7	COG0749	PolA
peg_5607	258583	255857	DNA_polymerase_I_EC_2.7.7.7	COG0749	PolA
peg_2364	160485	161789	Intramembrane_protease_RasPYluC_implicated_in_cell_division_based_on_FtsL_cleavage	COG0750	RseP
peg_1867	761822	763273	Catalase_KatE_EC_1.11.1.6	COG0753	KatE
peg_2816	319513	318050	Catalase_KatE_EC_1.11.1.6	COG0753	KatE
peg_3446	132840	131182	Catalase_KatE_EC_1.11.1.6	COG0753	KatE
peg_3758	313234	310955	Catalase_KatE-intracellular_protease_EC_1.11.1.6	COG0753	KatE
peg_1545	413402	414586	Similarity_with_glutathionylspermidine_synthase_EC_6.3.1.8_group_1	COG0754	Gsp
peg_1201	58384	59511	Cytochrome_c-type_biogenesis_protein_CcsAResC	COG0755	CcmC
peg_2508	136802	137380	Deoxyuridine_5'-triphosphate_nucleotidohydrolase_EC_3.6.1.23	COG0756	Dut
peg_5565	212334	211861	3-dehydroquinate_dehydratase_II_EC_4.2.1.10	COG0757	AroQ
peg_2303	89992	91323	Rossmann_fold_nucleotide-binding_protein_Smf_possibly_involved_in_DNA_uptake	COG0758	Smf
peg_686	152253	151879	Membrane_protein_insertion_efficiency_factor_YidD	COG0759	YidD
peg_1747	623092	624120	4-hydroxy-3-methylbut-2-enyl_diphosphate_reductase_EC_1.17.7.4	COG0761	IspH
peg_2425	38115	37450	Glutamate_ABC_transporter_permease_protein_1_GluC	COG0765	HisM
peg_6356	1123012	1123716	Ectoinehydroxyectoine_ABC_transporter_permease_protein_EhuC	COG0765	HisM
peg_2608	87285	85756	XRE-family_DNA-binding_domain	UDP-N-acetylglucosamine_1-carboxyvinyltransferase_EC_2.5.1.7	COG0766	MurA
peg_6453	1227828	1229174	UDP-N-acetylglucosamine_1-carboxyvinyltransferase_EC_2.5.1.7	COG0766	MurA
peg_586	39983	38499	FtsI-like_cell_elongation_transpeptidase	COG0768	FtsI
peg_735	209588	208116	FtsI-like_cell_elongation_transpeptidase	COG0768	FtsI
peg_812	298841	300481	FtsI-like_protein	COG0768	FtsI
peg_1944	845196	843739	FtsI-like_cell_elongation_transpeptidase	COG0768	FtsI
peg_5454	94523	95977	FtsI-like_cell_elongation_transpeptidase	COG0768	FtsI
peg_5695	361424	359460	Cell_division_protein_FtsI_[Peptidoglycan_synthetase]_EC_2.4.1.129	COG0768	FtsI
peg_6148	880535	878244	Peptidoglycan_DD-transpeptidase_MrdA_EC_3.4.16.4	COG0768	FtsI
peg_5694	359401	357746	UDP-N-acetylmuramoy-dipeptide--L-lysine_ligase_EC_6.3.2.7	COG0769	MurE
peg_5693	357708	356293	UDP-N-acetylmuramoyl-tripeptide--D-alanyl-D-alanine_ligase_EC_6.3.2.10	COG0770	MurF
peg_4803	428474	429712	proposed_amino_acid_ligase_found_clustered_with_an_amidotransferase	COG0771	MurD
peg_5691	355205	353784	UDP-N-acetylmuramoyl-L-alanine--D-glutamate_ligase_EC_6.3.2.9	COG0771	MurD
peg_736	211021	209585	FtsW-like_cell_division_membrane_protein_CA_C0505	COG0772	FtsW
peg_1945	846554	845193	FtsW-like_cell_division_membrane_protein_CA_C0505	COG0772	FtsW
peg_5690	353707	352337	Peptidoglycan_glycosyltransferase_FtsW_EC_2.4.1.129	COG0772	FtsW
peg_6147	878247	877048	Rod_shape-determining_protein_RodA	COG0772	FtsW
peg_2680	173353	174750	UDP-N-acetylmuramate--L-alanine_ligase_EC_6.3.2.8	COG0773	MurC
peg_297	334250	334999	Futalosine_hydrolase_EC_3.2.2.26	COG0775	Pfs
peg_2252	37126	37785	DNA-binding_protein_HU	low-complexity_AKP-rich_domain	COG0776	HimA
peg_6454	1229640	1229359	DNA-binding_protein_HU	COG0776	HimA
peg_4083	671575	670829	Nitroreductase	COG0778	NfnB
peg_2374	169433	170026	Bacterial_ribosome_SSU_maturation_protein_RimP	COG0779	RimP
peg_5061	119475	119047	Transcription_termination_protein_NusB	COG0781	NusB
peg_1658	525073	524576	Transcription_elongation_factor_GreA	COG0782	GreA
peg_2406	18434	18904	DNA_protection_during_starvation_protein	COG0783	Dps
peg_3834	384820	384248	DNA_protection_during_starvation_protein	COG0783	Dps
peg_4652	270195	270788	DNA_protection_during_starvation_protein	COG0783	Dps
peg_1199	55882	56652	Cytochrome_c-type_biogenesis_protein_CcdA_DsbD_analog	COG0785	CcdA
peg_1451	304656	305822	Alanine_racemase_EC_5.1.1.1	COG0787	Alr
peg_247	277221	276328	Formyltetrahydrofolate_deformylase_EC_3.5.1.10	COG0788	PurU
peg_154	178782	179483	Transcriptional_regulator_MerR_family	COG0789	SoxR
peg_205	232144	233004	Transcriptional_regulator_MerR_family	COG0789	SoxR
peg_862	347885	348334	HspR_transcriptional_repressor_of_DnaK_operon	COG0789	SoxR
peg_1069	178896	179657	Transcriptional_activator_TipA_MerR_family	COG0789	SoxR
peg_1203	61924	61151	Transcriptional_regulator_MerR_family	COG0789	SoxR
peg_2117	89780	90178	Transcriptional_regulator_MerR_family	COG0789	SoxR
peg_2162	150984	151715	Transcriptional_regulator_MerR_family	COG0789	SoxR
peg_2554	29362	30438	Transcriptional_regulator_MerR_family_with_HEAT_domain	COG0789	SoxR
peg_3156	415006	414257	Transcriptional_regulator	COG0789	SoxR
peg_3879	428198	427224	Transcriptional_regulator_MerR_family	COG0789	SoxR
peg_4180	773147	774004	Transcriptional_regulator_MerR_family	COG0789	SoxR
peg_4949	567683	567183	hypothetical_protein	COG0789	SoxR
peg_4951	569447	568710	hypothetical_protein	COG0789	SoxR
peg_5270	342356	341835	Redox-sensitive_transcriptional_activator_SoxR	COG0789	SoxR
peg_5886	565688	566449	Transcriptional_regulator_MerR_family	COG0789	SoxR
peg_5960	641519	641034	Transcriptional_regulator_MerR_family	COG0789	SoxR
peg_1865	759102	760928	Tetratricopeptide_repeat_family_protein	COG0790	TPR
peg_407	447184	448305	putative_NLPP60-family_secreted_protein	COG0791	Spr
peg_471	505062	504061	Cell_wall-associated_hydrolases_invasion-associated_proteins	COG0791	Spr
peg_1286	144553	143672	putative_NLPP60-family_protein	COG0791	Spr
peg_1503	363831	362824	putative_NPLP60_family_secreted_protein	COG0791	Spr
peg_1506	366836	365637	putative_NLPP60-family_protein	COG0791	Spr
peg_1939	840869	839712	putative_secreted_protein	COG0791	Spr
peg_4831	454433	455068	putative_NLPP60_family_protein_putative_secreted_protein	COG0791	Spr
peg_5743	412460	411447	putative_secreted_protein	COG0791	Spr
peg_5744	413712	412672	putative_secreted_protein	COG0791	Spr
peg_2301	88008	88370	UPF0102_protein_YraN	COG0792	YraN
peg_6469	1249555	1248377	putative_carboxy-terminal_processing_protease_precursor	COG0793	CtpA
peg_4620	238540	237698	Glutamate_racemase_EC_5.1.1.3	COG0796	MurI
peg_5810	483720	484469	putative_secreted_protein	COG0797	RlpA
peg_6120	844060	843614	Ribosomal_silencing_factor_RsfA	COG0799	RsfS
peg_5889	567959	568603	4-hydroxy-2-oxoglutarate_aldolase_EC_4.1.3.16_@_2-dehydro-3-deoxyphosphogluconate_aldolase_EC_4.1.2.14	COG0800	Eda
peg_1081	192444	191833	2-amino-4-hydroxy-6-hydroxymethyldihydropteridine_pyrophosphokinase_EC_2.7.6.3	COG0801	FolK
peg_1111	224773	221822	putative_large_ATP-binding_protein	COG0802	TsaE
peg_1453	307294	307740	tRNA_threonylcarbamoyladenosine_biosynthesis_protein_TsaE	COG0802	TsaE
peg_6051	757429	758448	Zinc_ABC_transporter_substrate-binding_protein_ZnuA	COG0803	ZnuA
peg_2203	199050	200762	Urease_alpha_subunit_EC_3.5.1.5	COG0804	UreC
peg_4823	450020	448299	Urease_alpha_subunit_EC_3.5.1.5	COG0804	UreC
peg_5202	270155	269205	Twin-arginine_translocation_protein_TatC	COG0805	TatC
peg_2292	81214	81789	16S_rRNA_processing_protein_RimM	COG0806	RimM
peg_3088	336497	337159	GTP_cyclohydrolase_II_EC_3.5.4.25	COG0807	RibA
peg_5022	74901	73612	34-dihydroxy-2-butanone_4-phosphate_synthase_EC_4.1.99.12	GTP_cyclohydrolase_II_EC_3.5.4.25	COG0807	RibA
peg_5376	11663	12727	S-adenosylmethionine:tRNA_ribosyltransferase-isomerase-like_protein	COG0809	QueA
peg_1358	219711	220766	UDP-N-acetylenolpyruvoylglucosamine_reductase_EC_1.3.1.98	COG0812	MurB
peg_4618	236988	235348	Apolipoprotein_N-acyltransferase_EC_2.3.1.-_in_lipid-linked_oligosaccharide_synthesis_cluster	COG0815	Lnt
peg_4906	525859	527433	Apolipoprotein_N-acyltransferase	COG0815	Lnt
peg_5070	128619	128125	Putative_pre-16S_rRNA_nuclease_YqgF	COG0816	YqgF
peg_5089	151360	150803	Crossover_junction_endodeoxyribonuclease_RuvC_EC_3.1.22.4	COG0817	RuvC
peg_2312	99460	100566	23S_rRNA_adenine2503-C2-methyltransferase_@_tRNA_adenine37-C2-methyltransferase_EC_2.1.1.192	COG0820	RlmN
peg_2366	162015	163172	E-4-hydroxy-3-methylbut-2-enyl-diphosphate_synthase_flavodoxin_EC_1.17.7.3	COG0821	IspG
peg_3191	453103	454257	E-4-hydroxy-3-methylbut-2-enyl-diphosphate_synthase_flavodoxin_EC_1.17.7.3	COG0821	IspG
peg_5517	156008	155538	Putative_iron-sulfur_cluster_assembly_scaffold_protein_for_SUF_system_SufE2	COG0822	IscU
peg_2828	329387	328965	hypothetical_protein	COG0824	FadM
peg_2858	17499	17020	Carnitine_utilization_associated_thioesterase	COG0824	FadM
peg_5028	82187	81729	hypothetical_protein	COG0824	FadM
peg_6209	958033	957623	hypothetical_protein	COG0824	FadM
peg_6007	694628	695968	Acetyl-coenzyme_A_carboxyl_transferase_alpha_chain_EC_6.4.1.2	Acetyl-coenzyme_A_carboxyl_transferase_beta_chain_EC_6.4.1.2	COG0825	AccA
peg_4820	446781	446011	Urease_accessory_protein_UreD	COG0829	UreH
peg_4822	448290	447616	Urease_accessory_protein_UreF	COG0830	UreF
peg_2202	198241	199053	Urease_gamma_subunit_EC_3.5.1.5	Urease_beta_subunit_EC_3.5.1.5	COG0831	UreA
peg_4825	450643	450341	Urease_gamma_subunit_EC_3.5.1.5	COG0831	UreA
peg_4824	450324	450013	Urease_beta_subunit_EC_3.5.1.5	COG0832	UreB
peg_498	24199	22664	BAT1-like	COG0833	LysP
peg_1917	814116	813157	ABC_transporter_substrate-binding_protein_cluster_3_basic_aaglutamineopines	COG0834	HisJ
peg_2426	39036	38200	Glutamate_ABC_transporter_substrate-binding_protein_GluB	COG0834	HisJ
peg_6197	937691	938740	ABC_transporter_substrate-binding_protein_cluster_3_basic_aaglutamineopines	COG0834	HisJ
peg_6355	1122218	1123015	Ectoinehydroxyectoine_ABC_transporter_solute-binding_protein_EhuB	COG0834	HisJ
peg_1288	145289	145648	NADH_ubiquinone_oxidoreductase_chain_A_EC_1.6.5.3	COG0838	NuoA
peg_1334	199551	200039	NADH_ubiquinone_oxidoreductase_chain_A_EC_1.6.5.3	COG0838	NuoA
peg_1297	155039	155896	NADH-ubiquinone_oxidoreductase_chain_J_EC_1.6.5.3	COG0839	NuoJ
peg_1339	203680	204324	NADH-ubiquinone_oxidoreductase_chain_J_EC_1.6.5.3	COG0839	NuoJ
peg_5771	445598	442485	RND_multidrug_efflux_transporter;_Acriflavin_resistance_protein	COG0841	AcrB
peg_246	275471	276256	Efflux_ABC_transporter_permease_protein	COG0842	YadH
peg_277	313682	312855	Efflux_ABC_transporter_permease_protein	COG0842	YadH
peg_757	235203	234355	Daunorubicindoxorubicin_resistance_ABC_transporter_permease_protein	COG0842	YadH
peg_1067	176584	177363	Efflux_ABC_transporter_permease_protein	COG0842	YadH
peg_1140	255632	256444	Efflux_ABC_transporter_permease_protein	COG0842	YadH
peg_1657	523622	524488	Efflux_ABC_transporter_permease_protein	COG0842	YadH
peg_2070	37760	37011	Efflux_ABC_transporter_permease_protein	COG0842	YadH
peg_3419	106996	106232	hypothetical_protein	COG0842	YadH
peg_5292	364098	364892	Efflux_ABC_transporter_permease_protein	COG0842	YadH
peg_5526	163768	164541	Efflux_ABC_transporter_permease_protein	COG0842	YadH
peg_5852	531408	532232	Oxytetracycline_resistance_ABC-type_efflux_pump_permease_component_=>_OtrC	COG0842	YadH
peg_3423	109830	111545	Cytochrome_c_oxidase_polypeptide_I_EC_1.9.3.1	COG0843	CyoB
peg_4507	113121	111436	Cytochrome_c_oxidase_polypeptide_I_EC_1.9.3.1	COG0843	CyoB
peg_5762	433226	431493	Cytochrome_c_oxidase_polypeptide_I_EC_1.9.3.1	COG0843	CyoB
peg_2941	162038	161289	NAD-dependent_protein_deacetylase_of_SIR2_family	COG0846	SIR2
peg_4002	578131	577199	NAD-dependent_protein_deacetylase_of_SIR2_family	COG0846	SIR2
peg_3868	417133	415259	DNA_polymerase_III_epsilon_subunit_EC_2.7.7.7	COG0847	DnaQ
peg_5401	41046	42038	DNA_polymerase_III_epsilon_subunit_EC_2.7.7.7	COG0847	DnaQ
peg_1290	146212	146988	NADH-ubiquinone_oxidoreductase_chain_C_EC_1.6.5.3	COG0852	NuoC
peg_1336	200740	202131	NADH-ubiquinone_oxidoreductase_chain_C_EC_1.6.5.3	COG0852	NuoC
peg_3484	29302	29721	Aspartate_1-decarboxylase_EC_4.1.1.11	COG0853	PanD
peg_457	490721	493045	Polyphosphate_kinase_EC_2.7.4.1	COG0855	Ppk
peg_2379	175192	175662	Ribosome-binding_factor_A	COG0858	RbfA
peg_2797	295282	296271	Putative_transferase	COG0859	RfaF
peg_2802	300449	301756	Putative_transferase	COG0859	RfaF
peg_3439	124741	123938	hypothetical_protein	COG0859	RfaF
peg_5904	582787	583779	N-acetylmuramoyl-L-alanine_amidase_EC_3.5.1.28	COG0860	AmiC
peg_3560	112137	113102	Integral_membrane_protein_TerC	COG0861	TerC
peg_4515	122568	121627	Integral_membrane_protein_TerC	COG0861	TerC
peg_5568	215793	214792	Integral_membrane_protein_TerC	COG0861	TerC
peg_4946	564621	561736	Glycine_dehydrogenase_[decarboxylating]_glycine_cleavage_system_P_protein_EC_1.4.4.2	COG1003	GcvP2
peg_37	43249	44592	UDP-glucose_6-dehydrogenase_EC_1.1.1.22	COG1004	Ugd
peg_1295	153020	154408	NADH-ubiquinone_oxidoreductase_chain_H_EC_1.6.5.3	COG1005	NuoH
peg_1337	202128	203096	NADH-ubiquinone_oxidoreductase_chain_H_EC_1.6.5.3	COG1005	NuoH
peg_3216	478908	479669	Na+_H+_antiporter_subunit_C	Domain_of_unknown_function	COG1006	MnhC
peg_1301	159755	161413	NADH-ubiquinone_oxidoreductase_chain_N_EC_1.6.5.3	COG1007	NuoN
peg_1343	208300	209865	NADH-ubiquinone_oxidoreductase_chain_N_EC_1.6.5.3	COG1007	NuoN
peg_1300	158187	159758	NADH-ubiquinone_oxidoreductase_chain_M_EC_1.6.5.3	COG1008	NuoM
peg_1342	206729	208303	NADH-ubiquinone_oxidoreductase_chain_M_EC_1.6.5.3	COG1008	NuoM
peg_1299	156208	158181	NADH-ubiquinone_oxidoreductase_chain_L_EC_1.6.5.3	COG1009	NuoL
peg_1341	204728	206722	NADH-ubiquinone_oxidoreductase_chain_L_EC_1.6.5.3	COG1009	NuoL
peg_3215	475999	478911	Na+_H+_antiporter_subunit_A	Na+_H+_antiporter_subunit_B	COG1009	NuoL
peg_5432	72677	74359	Cobalt-precorrin_5A_hydrolase_EC_3.7.1.12	Cobalt-precorrin-3_C17-methyltransferase_EC_2.1.1.272	COG1010	CobJ
peg_2246	31315	32049	2-haloalkanoic_acid_dehalogenase_EC_3.8.1.2	COG1011	YigB
peg_747	223977	222286	Phenylacetic_acid_degradation_protein_PaaN2_ring-opening_aldehyde_dehydrogenase_EC_1.2.1.3	COG1012	AdhE
peg_1064	173421	174881	Putative_benzaldehyde_dehydrogenase_oxidoreductase_protein_EC_1.2.1.28	COG1012	AdhE
peg_1491	348491	350104	putative_aldehyde_dehydrogenase	COG1012	AdhE
peg_1536	403074	404612	Betaine_aldehyde_dehydrogenase_EC_1.2.1.8	COG1012	AdhE
peg_1617	485047	484142	Aldehyde_dehydrogenase_EC_1.2.1.3	COG1012	AdhE
peg_1618	486476	485040	Aldehyde_dehydrogenase_EC_1.2.1.3	COG1012	AdhE
peg_2325	112617	114056	4-aminobutyraldehyde_dehydrogenase_EC_1.2.1.19	COG1012	AdhE
peg_2333	120816	122351	4-aminobutyraldehyde_dehydrogenase_EC_1.2.1.19	COG1012	AdhE
peg_2347	138241	139686	aldehyde_dehydrogenase_family_protein	COG1012	AdhE
peg_3062	301280	302860	Aldehyde_dehydrogenase	COG1012	AdhE
peg_3360	43537	44991	Putative_benzaldehyde_dehydrogenase_oxidoreductase_protein_EC_1.2.1.28	COG1012	AdhE
peg_3973	541006	542409	Aldehyde_dehydrogenase	COG1012	AdhE
peg_4476	77784	76462	Aldehyde_dehydrogenase_EC_1.2.1.3	COG1012	AdhE
peg_4776	401417	402940	Aldehyde_dehydrogenase_EC_1.2.1.3	COG1012	AdhE
peg_4795	421020	422405	Succinate-semialdehyde_dehydrogenase_[NAD]_EC_1.2.1.24;_Succinate-semialdehyde_dehydrogenase_[NADP+]_EC_1.2.1.79	COG1012	AdhE
peg_5182	246728	245337	Aldehyde_dehydrogenase_in_hypothetical_Actinobacterial_gene_cluster	COG1012	AdhE
peg_5279	350346	348958	Aldehyde_dehydrogenase	COG1012	AdhE
peg_5448	89782	88253	25-dioxovalerate_dehydrogenase_EC_1.2.1.26	COG1012	AdhE
peg_6246	1000790	999288	Malonate-semialdehyde_dehydrogenase_[inositol]_EC_1.2.1.18	COG1012	AdhE
peg_6339	1106663	1105176	Aldehyde_dehydrogenase_EC_1.2.1.3	COG1012	AdhE
peg_1329	193482	192424	2-oxoglutarate2-oxoacid_ferredoxin_oxidoreductase_beta_subunit_EC_1.2.7.-	COG1013	PorB
peg_2491	119708	120901	Alkaline_phosphodiesterase_I_EC_3.1.4.1	Nucleotide_pyrophosphatase_EC_3.6.1.9	COG1015	DeoB
peg_3318	3721	2597	12-phenylacetyl-CoA_epoxidase_subunit_E_EC_1.14.13.149	COG1018	Fpr
peg_3369	52072	50876	Flavohemoglobin	Nitric_oxide_dioxygenase_EC_1.14.12.17	COG1018	Fpr
peg_4576	187474	188250	Putative_oxidoreductase	COG1018	Fpr
peg_6331	1098823	1097873	Flavodoxin_reductases_ferredoxin-NADPH_reductases_family_1;_Vanillate_O-demethylase_oxidoreductase_EC_1.14.13.-	COG1018	Fpr
peg_710	184291	180401	Polyketide_synthase_modules_and_related_proteins	COG1020	EntF
peg_2873	39949	32729	Siderophore_biosynthesis_non-ribosomal_peptide_synthetase_modules	COG1020	EntF
peg_2874	53955	39934	Siderophore_biosynthesis_non-ribosomal_peptide_synthetase_modules	COG1020	EntF
peg_2875	64790	53952	CDA_peptide_synthetase_I	COG1020	EntF
peg_2876	70717	64787	CDA_peptide_synthetase_I	COG1020	EntF
peg_2877	86517	70714	CDA_peptide_synthetase_I	COG1020	EntF
peg_3300	578144	579700	Modular_polyketide_synthase	COG1020	EntF
peg_3943	500517	511487	Siderophore_biosynthesis_non-ribosomal_peptide_synthetase_modules	COG1020	EntF
peg_4070	644997	651704	iron_aquisition_yersiniabactin_synthesis_enzyme_Irp2	COG1020	EntF
peg_4071	651701	657229	iron_aquisition_yersiniabactin_synthesis_enzyme_Irp2	COG1020	EntF
peg_4533	143407	141728	hypothetical_protein	COG1020	EntF
peg_4539	151063	153072	hypothetical_protein	COG1020	EntF
peg_4547	162289	163806	Long-chain-fatty-acid--CoA_ligase_EC_6.2.1.3	COG1020	EntF
peg_4068	643314	643099	23-dihydroxybenzoate-AMP_ligase_EC_2.7.7.58_of_siderophore_biosynthesis	COG1021	EntE
peg_1225	80992	82920	Long-chain-fatty-acid--CoA_ligase_EC_6.2.1.3_@_Long-chain_fatty-acid-CoA_ligase_EC_6.2.1.3_Mycobacterial_subgroup_FadD15	COG1022	FAA1
peg_3028	257025	255241	Long-chain-fatty-acid--CoA_ligase_EC_6.2.1.3_@_Long-chain_fatty-acid-CoA_ligase_EC_6.2.1.3_Mycobacterial_subgroup_FadD15	COG1022	FAA1
peg_4406	7927	9834	Long-chain-fatty-acid--CoA_ligase_EC_6.2.1.3	COG1022	FAA1
peg_5739	405747	407543	Long-chain-fatty-acid--CoA_ligase_EC_6.2.1.3_@_Long-chain_fatty-acid-CoA_ligase_EC_6.2.1.3_Mycobacterial_subgroup_FadD15	COG1022	FAA1
peg_6103	823285	821408	Long-chain-fatty-acid--CoA_ligase_EC_6.2.1.3	COG1022	FAA1
peg_6240	991044	989107	Long-chain-fatty-acid--CoA_ligase_EC_6.2.1.3_@_Long-chain_fatty-acid-CoA_ligase_EC_6.2.1.3_Mycobacterial_subgroup_FadD15	COG1022	FAA1
peg_693	157597	158472	6-phosphogluconate_dehydrogenase_decarboxylating_EC_1.1.1.44	COG1023	YqeC
peg_3097	347675	346794	6-phosphogluconate_dehydrogenase_decarboxylating_EC_1.1.1.44	COG1023	YqeC
peg_261	293209	292475	Isohexenylglutaconyl-CoA_hydratase_EC_4.2.1.57	COG1024	CaiD
peg_1637	505010	505810	Methylglutaconyl-CoA_hydratase_EC_4.2.1.18	COG1024	CaiD
peg_1801	684830	684027	Enoyl-CoA_hydratase_EC_4.2.1.17	COG1024	CaiD
peg_2136	121174	121941	Enoyl-CoA_hydratase_EC_4.2.1.17	COG1024	CaiD
peg_2589	69697	70524	Enoyl-CoA_hydratase_EC_4.2.1.17	COG1024	CaiD
peg_3171	434230	433463	Enoyl-CoA_hydratase_EC_4.2.1.17	COG1024	CaiD
peg_5412	50008	49205	Enoyl-CoA_hydratase_EC_4.2.1.17	COG1024	CaiD
peg_431	468765	468001	3-alpha-or_20-beta-hydroxysteroid_dehydrogenase_EC_1.1.1.53	COG1028	FabG
peg_432	469615	468794	Oxidoreductase_short-chain_dehydrogenasereductase_family	COG1028	FabG
peg_544	1008	1787	Oxidoreductase_short-chain_dehydrogenasereductase_family	COG1028	FabG
peg_548	6193	5417	Oxidoreductase_short-chain_dehydrogenasereductase_family	COG1028	FabG
peg_1223	79333	78038	3-hydroxyacyl-CoA_dehydrogenase_EC_1.1.1.35_FabG4	COG1028	FabG
peg_1897	794647	793895	Oxidoreductase_short-chain_dehydrogenasereductase_family	COG1028	FabG
peg_1990	21268	22056	Acetoacetyl-CoA_reductase_EC_1.1.1.36	COG1028	FabG
peg_2844	937	134	Oxidoreductase_short-chain_dehydrogenasereductase_family	COG1028	FabG
peg_3248	510748	509972	Putative_oxidoreductase	COG1028	FabG
peg_3449	134096	134899	Oxidoreductase_short-chain_dehydrogenasereductase_family	COG1028	FabG
peg_3623	173569	174378	Uncharacterized_oxidoreductase_YohF	COG1028	FabG
peg_3683	233714	234511	Oxidoreductase_short-chain_dehydrogenasereductase_family	COG1028	FabG
peg_3977	546332	545442	Oxidoreductase_short-chain_dehydrogenasereductase_family	COG1028	FabG
peg_4265	856741	857535	Oxidoreductase_short-chain_dehydrogenasereductase_family	COG1028	FabG
peg_4282	874581	875330	Oxidoreductase_short-chain_dehydrogenasereductase_family	COG1028	FabG
peg_4562	173758	174519	Oxidoreductase_short-chain_dehydrogenasereductase_family	COG1028	FabG
peg_4616	234745	233945	3-hydroxybutyrate_dehydrogenase_EC_1.1.1.30	COG1028	FabG
peg_4881	504151	503306	Oxidoreductase_short-chain_dehydrogenasereductase_family	COG1028	FabG
peg_4905	525689	524949	Oxidoreductase_short-chain_dehydrogenasereductase_family	COG1028	FabG
peg_4914	535492	534731	Oxidoreductase_short-chain_dehydrogenasereductase_family	COG1028	FabG
peg_4915	536297	535536	Oxidoreductase_short-chain_dehydrogenasereductase_family	COG1028	FabG
peg_5181	245330	244548	Short-chain_dehydrogenasereductase_in_hypothetical_Actinobacterial_gene_cluster	COG1028	FabG
peg_5387	25537	24833	3-oxoacyl-[acyl-carrier_protein]_reductase_EC_1.1.1.100_FadG	COG1028	FabG
peg_5405	45096	45851	Oxidoreductase_short-chain_dehydrogenasereductase_family	COG1028	FabG
peg_5876	557536	558324	Putative_oxidoreductase	COG1028	FabG
peg_6333	1101270	1100479	hypothetical_protein	COG1028	FabG
peg_6334	1102052	1101300	Oxidoreductase_short-chain_dehydrogenasereductase_family	COG1028	FabG
peg_2214	211541	210048	Radical_SAM_domain_protein	COG1032	YgiQ
peg_6146	876942	874999	FIG092679:_Fe-S_oxidoreductase	COG1032	YgiQ
peg_3105	358524	358003	UPF0118_membrane_protein_SCO6666	COG1033	COG1033
peg_1294	150519	153023	NADH-ubiquinone_oxidoreductase_chain_G_EC_1.6.5.3	COG1034	NuoG
peg_3033	263267	262407	NADH-ubiquinone_oxidoreductase_chain_G2_EC_1.6.5.3;_Formate_dehydrogenase_putative_subunit_EC_1.2.1.2	COG1034	NuoG
peg_3893	443771	447181	Pyruvate_carboxylase_EC_6.4.1.1	COG1038	PycA
peg_6503	1297376	1296408	Competence_protein_F_homolog_phosphoribosyltransferase_domain;_protein_YhgH_required_for_utilization_of_DNA_as_sole_source_of_carbon_and_energy	COG1040	ComFC
peg_2489	116101	119052	Protein_lysine_acetyltransferase_Pat_EC_2.3.1.-	COG1042	ACCS
peg_3057	296108	293964	Acyl-CoA_synthetase_NDP_forming	COG1042	ACCS
peg_713	185194	185808	Serine_acetyltransferase_EC_2.3.1.30	COG1045	CysE
peg_2610	87870	90584	Aconitate_hydratase_EC_4.2.1.3	COG1048	AcnA
peg_271	305170	305622	mut-like_protein	COG1051	YjhB
peg_379	421851	421462	Nudix_hydrolase_family_protein	COG1051	YjhB
peg_645	108257	108739	hypothetical_protein	COG1051	YjhB
peg_1760	634565	634987	putative_mutT-like_protein	COG1051	YjhB
peg_1857	750112	749591	FIG067024:_NTP_pyrophosphohydrolases_including_oxidative_damage_repair_enzymes	COG1051	YjhB
peg_2299	87000	87524	Dihydroneopterin_triphosphate_pyrophosphohydolase_putative_Actinobacterial_type_NudB-like	COG1051	YjhB
peg_2942	162661	162167	NTP_pyrophosphohydrolases_including_oxidative_damage_repair_enzymes	COG1051	YjhB
peg_4617	235279	234800	putative_MutTNUDIX-family_protein	COG1051	YjhB
peg_4670	292506	291442	ATPGTP-binding_protein	COG1051	YjhB
peg_4963	8954	8418	mutT-like_protein	COG1051	YjhB
peg_5164	227224	226685	Nudix_hydrolase_family_protein	COG1051	YjhB
peg_5336	407443	406724	Hypothetical_Nudix-like_regulator	COG1051	YjhB
peg_5510	149626	150096	Nudix_hydrolase_family_protein	COG1051	YjhB
peg_6176	913510	913025	Nudix_hydrolase_family_protein	COG1051	YjhB
peg_4360	23575	24564	D-3-phosphoglycerate_dehydrogenase_EC_1.1.1.95	COG1052	LdhA
peg_5726	394487	393492	D-lactate_dehydrogenase_EC_1.1.1.28	COG1052	LdhA
peg_6216	966844	967815	D-3-phosphoglycerate_dehydrogenase_EC_1.1.1.95	COG1052	LdhA
peg_1565	432437	430683	Succinate_dehydrogenase_flavoprotein_subunit_EC_1.3.5.1	COG1053	SdhA
peg_1765	642619	640670	Succinate_dehydrogenase_flavoprotein_subunit_EC_1.3.5.1	COG1053	SdhA
peg_3530	82029	83978	Succinate_dehydrogenase_flavoprotein_subunit_EC_1.3.5.1	COG1053	SdhA
peg_3443	128565	129863	putative_anion_permease	COG1055	ArsB
peg_6122	846623	845928	Nicotinate-nucleotide_adenylyltransferase_EC_2.7.7.18	COG1057	NadD
peg_221	250387	247793	78-didemethyl-8-hydroxy-5-deazariboflavin_synthase_subunit_1	78-didemethyl-8-hydroxy-5-deazariboflavin_synthase_subunit_2	COG1060	ThiH
peg_1214	70209	71372	Aminodeoxyfutalosine_synthase_EC_2.5.1.120	COG1060	ThiH
peg_1276	133098	134297	Cyclic_dehypoxanthine_futalosine_synthase_EC_1.21.98.1	COG1060	ThiH
peg_306	341981	343618	putative_ATP-dependent_DNA_helicase	COG1061	SSL2
peg_6387	1155518	1158424	Putative_helicase	COG1061	SSL2
peg_3680	230875	231963	Formaldehyde_dehydrogenase_MscR_NADmycothiol-dependent_EC_1.2.1.66	S-nitrosomycothiol_reductase_MscR	COG1062	FrmA
peg_3974	542412	543518	putative_alcohol_dehydrogenase	COG1062	FrmA
peg_4978	22478	23563	Formaldehyde_dehydrogenase_MscR_NADmycothiol-dependent_EC_1.2.1.66	S-nitrosomycothiol_reductase_MscR	COG1062	FrmA
peg_5278	348937	347840	putative_alcohol_dehydrogenase_zinc-binding	COG1062	FrmA
peg_3132	384720	385910	putative_glutathione-dependent_aldehyde_dehydrogenase	COG1063	Tdh
peg_1645	512308	513348	Cinnamyl_alcohol_dehydrogenasereductase_EC_1.1.1.195_@_Alcohol_dehydrogenase_EC_1.1.1.1	COG1064	AdhP
peg_1919	816148	817134	Alcohol_dehydrogenase	COG1064	AdhP
peg_3083	330276	331262	Threonine_dehydrogenase_and_related_Zn-dependent_dehydrogenases	COG1064	AdhP
peg_3208	469443	470471	L-threonine_3-dehydrogenase_EC_1.1.1.103	COG1064	AdhP
peg_3450	134965	136005	Alcohol_dehydrogenase_EC_1.1.1.1	COG1064	AdhP
peg_3788	337071	338084	Alcohol_dehydrogenase_EC_1.1.1.1	COG1064	AdhP
peg_4286	878753	879661	alcohol_dehydrogenase_zinc-binding	COG1064	AdhP
peg_4314	899803	901980	Hydrolase_alphabeta_fold_family	COG1064	AdhP
peg_4740	361193	362230	Alcohol_dehydrogenase_Zn-containing	COG1064	AdhP
peg_5482	126541	127530	Sorbitol_dehydrogenase_EC_1.1.1.14	COG1064	AdhP
peg_5838	517791	518762	Alcohol_dehydrogenase_EC_1.1.1.1	COG1064	AdhP
peg_5982	662128	663132	Putative_dehydrogenase	COG1064	AdhP
peg_6251	1003452	1002415	Alcohol_dehydrogenase_EC_1.1.1.1	COG1064	AdhP
peg_1127	241553	240144	DNA_repair_protein_RadA	COG1066	Sms
peg_3601	150105	148663	Rhamnulokinase_EC_2.7.1.5	COG1070	XylB
peg_4772	395914	397359	Xylulose_kinase_EC_2.7.1.17	COG1070	XylB
peg_6019	711773	713227	Putative_sugar_kinase	COG1070	XylB
peg_751	226996	228165	Branched-chain_alpha-keto_acid_dehydrogenase_E1_component_alpha_subunit_EC_1.2.4.4	COG1071	AcoA
peg_766	244300	245535	Branched-chain_alpha-keto_acid_dehydrogenase_E1_component_alpha_subunit_EC_1.2.4.4	COG1071	AcoA
peg_1444	298490	297522	Pantothenate_kinase_EC_2.7.1.33	COG1072	CoaA
peg_3700	249548	248859	Uridine_kinase_family_protein_YggC_homolog	COG1072	CoaA
peg_1509	372805	371831	Putative_secreted_lipase	COG1075	EstA
peg_2520	150895	149915	secreted_lipase	COG1075	EstA
peg_4858	478992	478123	Putative_lipase	COG1075	EstA
peg_2781	280038	280862	hypothetical_protein	COG1077	MreB
peg_6013	707171	708220	MreB-like_protein_Mbl_protein	COG1077	MreB
peg_6151	883521	882502	Rod_shape-determining_protein_MreB	COG1077	MreB
peg_1598	466493	467758	Nucleoside_ABC_transporter_permease_protein_2	COG1079	YufQ
peg_4959	846	2597	Phosphoenolpyruvate-protein_phosphotransferase_of_PTS_system_EC_2.7.3.9	COG1080	PtsA
peg_1131	246213	247049	Sugar_phosphate_isomerasesepimerases	COG1082	YcjR
peg_1997	29780	30625	putaive_isomerase	COG1082	YcjR
peg_2000	32108	33277	TIM_barrel_protein_possibly_involved_in_myo-inositol_catabolism	COG1082	YcjR
peg_3046	278355	279353	Xylose_isomerase-like_TIM-barrel_protein_SCO6571	COG1082	YcjR
peg_3245	507369	508271	Inosose_dehydratase_EC_4.2.1.44	COG1082	YcjR
peg_3860	407739	408539	hypothetical_protein	COG1082	YcjR
peg_6265	1021071	1020223	Sugar_phosphate_isomerasesepimerase	COG1082	YcjR
peg_6269	1024819	1025619	Uncharacterized_protein_SCO2754	COG1082	YcjR
peg_1590	456089	457375	N-acylneuraminate_cytidylyltransferase_EC_2.7.7.43	3-deoxy-D-manno-octulosonate_8-phosphate_phosphatase_EC_3.1.3.45	COG1083	NeuA
peg_124	142268	141207	Galactose-1-phosphate_uridylyltransferase_EC_2.7.7.10	COG1085	GalT
peg_123	141210	140242	UDP-glucose_4-epimerase_EC_5.1.3.2	COG1087	GalE
peg_6133	857007	856036	UDP-glucose_4-epimerase_EC_5.1.3.2	COG1087	GalE
peg_6488	1276653	1277633	UDP-glucose_4-epimerase_EC_5.1.3.2	COG1087	GalE
peg_3301	580884	579904	dTDP-glucose_46-dehydratase_EC_4.2.1.46	COG1088	RfbB
peg_3673	224390	225367	dTDP-glucose_46-dehydratase_EC_4.2.1.46	COG1088	RfbB
peg_5797	472396	473313	Cell_division_inhibitor_SulA	COG1090	YfcH
peg_1999	31247	32104	FIG00567468:_TatD-related_DNase	COG1099	COG1099
peg_3052	287608	288456	FIG00567468:_TatD-related_DNase	COG1099	COG1099
peg_2167	153986	155155	Cysteine_desulfurase_EC_2.8.1.7	COG1104	NifS
peg_5764	434510	435892	Cysteine_desulfurase_EC_2.8.1.7	COG1104	NifS
peg_179	204870	203923	1-phosphofructokinase_EC_2.7.1.56	COG1105	FruK
peg_335	371238	372170	Tagatose-6-phosphate_kinase_EC_2.7.1.144	COG1105	FruK
peg_6053	759245	760147	Zinc_ABC_transporter_permease_protein_ZnuB	COG1108	ZnuB
peg_10	10538	9174	Phosphomannomutase_EC_5.4.2.8	COG1109	ManB
peg_1442	295161	296519	Phosphoglucosamine_mutase_EC_5.4.2.10	COG1109	ManB
peg_1622	491539	489890	Phosphomannomutase_EC_5.4.2.8	COG1109	ManB
peg_6327	1094629	1095990	Superfamily_I_DNA_and_RNA_helicases_and_helicase_subunits	COG1112	DNA2
peg_1746	622975	621572	Putative_amino_acid_permease	COG1113	AnsP
peg_3157	415238	416704	L-asparagine_permease	COG1113	AnsP
peg_6168	902573	904015	gamma-aminobutyrate_GABA_permease	COG1113	AnsP
peg_6170	905012	906394	Uncharacterized_amino_acid_permease_GabP_family	COG1113	AnsP
peg_6244	998008	996587	Uncharacterized_amino_acid_permease_GabP_family	COG1113	AnsP
peg_6420	1188723	1187287	Uncharacterized_amino_acid_permease_GabP_family	COG1113	AnsP
peg_958	50371	48851	Na+-linked_D-alanine_glycine_permease	COG1115	AlsT
peg_2720	219556	218762	ABC_transporter_ATP-binding_protein_cluster_1_maltoseg3ppolyamineiron;_ABC_transporter_ATP-binding_protein_cluster_10_nitratesulfonatebicarbonate	COG1116	TauB
peg_463	498395	499171	Phosphate_ABC_transporter_ATP-binding_protein_PstB_TC_3.A.1.7.1	COG1117	PstB
peg_2569	43419	44573	hypothetical_protein	COG1117	PstB
peg_3335	17274	18104	ABC_transporter_ATP-binding_protein	COG1119	ModF
peg_5370	7395	6598	ABC_transporter_ATP-binding_protein	COG1119	ModF
peg_3284	556542	557315	Vitamin_B12_ABC_transporter_ATPase_component_BtuD	COG1120	FepC
peg_3393	76929	77789	Ferric_hydroxamate_ABC_transporter_TC_3.A.1.14.3_ATP-binding_protein_FhuC	COG1120	FepC
peg_3940	496651	497508	ABC-type_Fe3+-siderophore_transport_system_ATPase_component	COG1120	FepC
peg_4033	611984	612766	ABC_transporter_ATP-binding_protein_cluster_8_B12iron_complex	COG1120	FepC
peg_4195	787040	787936	Iron_compound_ABC_transporter_ATP-binding_protein	COG1120	FepC
peg_5356	430264	429377	ABC-type_Fe3+-siderophore_transport_system_ATPase_component	COG1120	FepC
peg_6052	758475	759245	Zinc_ABC_transporter_ATP-binding_protein_ZnuC	COG1121	ZnuC
peg_143	165247	166008	ATPase_component_NikO_of_energizing_module_of_nickel_ECF_transporter	COG1122	EcfA2
peg_2561	37948	37097	Cobalt_ECF_transporter_ATPase_component_of_energizing_module_CbiO	COG1122	EcfA2
peg_4057	632757	632056	Oligopeptide_transport_ATP-binding_protein_OppF_TC_3.A.1.5.1	COG1123	GsiA
peg_4067	641456	643036	ABC_transporter_ATP-binding_protein_cluster_5_nickelpeptidesopines	ABC_transporter_ATP-binding_protein_cluster_5_nickelpeptidesopines	COG1123	GsiA
peg_5914	592711	594399	Duplicated_ATPase_component_CbrU_of_energizing_module_of_predicted_cobalamin_ECF_transporter	COG1123	GsiA
peg_2933	149431	150126	ABC_transporter_ATP-binding_protein_cluster_5_nickelpeptidesopines	COG1124	DppF
peg_3786	335493	336329	ABC_transporter_ATP-binding_protein_cluster_5_nickelpeptidesopines	COG1124	DppF
peg_2684	177553	178716	ABC_transporter_ATP-binding_protein_cluster_13_osmolytes	COG1125	OpuBA
peg_6437	1206509	1207810	ABC_transporter_ATP-binding_protein_cluster_13_osmolytes	COG1125	OpuBA
peg_1915	812180	811419	ABC_transporter_ATP-binding_protein_cluster_3_basic_aaglutamineopines	COG1126	GlnQ
peg_2427	39890	39114	Glutamate_ABC_transporter_ATP-binding_protein_GluA	COG1126	GlnQ
peg_6358	1124353	1125138	Ectoinehydroxyectoine_ABC_transporter_ATP-binding_protein_EhuA	COG1126	GlnQ
peg_2619	102039	102830	ABC_transporter_ATP-binding_protein_cluster_2_ribosexylosearabinosegalactose	COG1129	MglA
peg_2853	8382	9173	ABC_transporter_ATP-binding_protein_cluster_2_ribosexylosearabinosegalactose	COG1129	MglA
peg_3042	273358	274875	N-acetylglucosamine_ABC_transporter_ATP-binding_protein	COG1129	MglA
peg_3244	506414	507367	Inositol_transport_system_ATP-binding_protein	COG1129	MglA
peg_3604	153714	155231	Predicted_L-rhamnose_ABC_transporter_ATP-binding_component	COG1129	MglA
peg_5985	665549	667117	L-arabinose_ABC_transporter_ATP-binding_protein_AraG	COG1129	MglA
peg_6261	1015196	1016731	Ribose_ABC_transporter_ATP-binding_protein_RbsA_TC_3.A.1.2.1	COG1129	MglA
peg_245	274497	275474	Efflux_ABC_transporter_ATP-binding_protein	COG1131	CcmA
peg_278	314662	313679	Efflux_ABC_transporter_ATP-binding_protein	COG1131	CcmA
peg_454	489030	488164	ABC_transporter_ATP-binding_protein	COG1131	CcmA
peg_522	51060	52076	Efflux_ABC_transporter_ATP-binding_protein	COG1131	CcmA
peg_620	79725	78763	Efflux_ABC_transporter_ATP-binding_protein	COG1131	CcmA
peg_758	236228	235200	Efflux_ABC_transporter_ATP-binding_protein	COG1131	CcmA
peg_1066	175646	176587	Efflux_ABC_transporter_ATP-binding_protein	COG1131	CcmA
peg_1139	254682	255635	Efflux_ABC_transporter_ATP-binding_protein	COG1131	CcmA
peg_1320	183648	184640	Efflux_ABC_transporter_ATP-binding_protein	COG1131	CcmA
peg_1656	522618	523625	Efflux_ABC_transporter_ATP-binding_protein	COG1131	CcmA
peg_2071	38605	37778	Efflux_ABC_transporter_ATP-binding_protein	COG1131	CcmA
peg_2739	238263	237349	Efflux_ABC_transporter_ATP-binding_protein	COG1131	CcmA
peg_3420	107949	106993	Efflux_ABC_transporter_ATP-binding_protein	COG1131	CcmA
peg_4851	471971	471045	Efflux_ABC_transporter_ATP-binding_protein	COG1131	CcmA
peg_5291	363154	364101	Efflux_ABC_transporter_ATP-binding_protein	COG1131	CcmA
peg_5378	16492	13904	Efflux_transmembrane_permease_Rv1747_family	COG1131	CcmA
peg_5525	162848	163771	Efflux_ABC_transporter_ATP-binding_protein	COG1131	CcmA
peg_5666	323755	322781	Efflux_ABC_transporter_ATP-binding_protein	COG1131	CcmA
peg_5706	371927	372853	hypothetical_protein	COG1131	CcmA
peg_5851	530380	531411	Oxytetracycline_resistance_ABC-type_efflux_pump_ATP-binding_component_=>_OtrC	COG1131	CcmA
peg_6243	996428	993777	Uncharacterized_hydrolase_CocENonD_family	Efflux_ABC_transporter_ATP-binding_protein	COG1131	CcmA
peg_869	353048	351279	Efflux_ABC_transporter_permeaseATP-binding_protein_SCO0742	COG1132	MdlB
peg_955	44368	46194	hypothetical_protein	COG1132	MdlB
peg_956	46191	48044	Heterodimeric_efflux_ABC_transporter_permeaseATP-binding_subunit_2	COG1132	MdlB
peg_2127	108410	106641	Heterodimeric_efflux_ABC_transporter_permeaseATP-binding_subunit_2	COG1132	MdlB
peg_2128	110215	108407	Heterodimeric_efflux_ABC_transporter_permeaseATP-binding_subunit_1	COG1132	MdlB
peg_2129	112112	110241	Heterodimeric_efflux_ABC_transporter_permeaseATP-binding_subunit_2	COG1132	MdlB
peg_2130	114040	112109	Heterodimeric_efflux_ABC_transporter_permeaseATP-binding_subunit_1	COG1132	MdlB
peg_2870	29083	30933	Efflux_ABC_transporter_permeaseATP-binding_protein_SCO3235	COG1132	MdlB
peg_3267	532632	534512	Efflux_ABC_transporter_permeaseATP-binding_protein	COG1132	MdlB
peg_3679	230743	228989	Efflux_ABC_transporter_permeaseATP-binding_protein_SCO0742	COG1132	MdlB
peg_3724	276376	278145	Efflux_ABC_transporter_permeaseATP-binding_protein	COG1132	MdlB
peg_3942	498659	500455	Heterodimeric_efflux_ABC_transporter_permeaseATP-binding_subunit_2	COG1132	MdlB
peg_3944	511474	513174	Heterodimeric_efflux_ABC_transporter_permeaseATP-binding_subunit_1	COG1132	MdlB
peg_4077	663344	665164	Heterodimeric_efflux_ABC_transporter_permeaseATP-binding_subunit_1	COG1132	MdlB
peg_4078	665161	666924	Heterodimeric_efflux_ABC_transporter_permeaseATP-binding_subunit_2	COG1132	MdlB
peg_4126	720117	718285	Heterodimeric_efflux_ABC_transporter_permeaseATP-binding_subunit_2	COG1132	MdlB
peg_4127	721904	720114	hypothetical_protein	COG1132	MdlB
peg_4196	787994	789733	Efflux_ABC_transporter_permeaseATP-binding_protein	COG1132	MdlB
peg_4197	789730	791526	Efflux_ABC_transporter_permeaseATP-binding_protein	COG1132	MdlB
peg_4260	854736	852934	Efflux_ABC_transporter_permeaseATP-binding_protein_SCO0742	COG1132	MdlB
peg_4519	126187	129105	hypothetical_protein	COG1132	MdlB
peg_4531	140040	138115	Heterodimeric_efflux_ABC_transporter_permeaseATP-binding_subunit_2	COG1132	MdlB
peg_4532	141731	140037	Heterodimeric_efflux_ABC_transporter_permeaseATP-binding_subunit_1	COG1132	MdlB
peg_4745	366905	365103	Efflux_ABC_transporter_permeaseATP-binding_protein	COG1132	MdlB
peg_6020	713368	715101	Efflux_ABC_transporter_permeaseATP-binding_protein_SCO2463	COG1132	MdlB
peg_6021	715101	717029	Efflux_ABC_transporter_permeaseATP-binding_protein_SCO2464	COG1132	MdlB
peg_6277	1038241	1034504	Heterodimeric_efflux_ABC_transporter_permeaseATP-binding_subunit_1	Heterodimeric_efflux_ABC_transporter_permeaseATP-binding_subunit_2	COG1132	MdlB
peg_3182	443571	444350	ABC_transporter_ATP-binding_protein	COG1134	TagH
peg_6492	1280444	1281307	ABC_transporter_ATP-binding_protein	COG1134	TagH
peg_5133	198117	197065	Methionine_ABC_transporter_ATP-binding_protein	COG1135	AbcC
peg_72	80067	80864	ABC_transporter_ATP-binding_protein	COG1136	LolD
peg_97	112112	111324	ABC_transporter_ATP-binding_protein	COG1136	LolD
peg_1380	250110	249343	hypothetical_protein	COG1136	LolD
peg_1731	605995	605306	ABC-type_antimicrobial_peptide_transport_system_ATPase_component	COG1136	LolD
peg_2321	110321	109542	ABC_transporter_ATP-binding_protein	COG1136	LolD
peg_2510	138300	138992	ABC-type_antimicrobial_peptide_transport_system_ATPase_component	COG1136	LolD
peg_3597	145599	144814	ABC-type_antimicrobial_peptide_transport_system_ATPase_component	COG1136	LolD
peg_4150	742325	743143	ABC-type_antimicrobial_peptide_transport_system_ATPase_component	COG1136	LolD
peg_4244	832336	833019	ABC_transporter_ATP-binding_protein	COG1136	LolD
peg_5545	184645	185412	alpha-glucoside_ABC_transporter_ATP-binding_protein_AglK	COG1136	LolD
peg_6207	955614	956639	ABC-type_antimicrobial_peptide_transport_system_ATPase_component	COG1136	LolD
peg_3599	147825	146347	Predicted_L-lactate_dehydrogenase_Iron-sulfur_cluster-binding_subunit_YkgF	COG1139	LutB
peg_3011	234484	232889	Respiratory_nitrate_reductase_beta_chain_EC_1.7.99.4	COG1140	NarY
peg_3647	194207	194413	Ferredoxin	COG1141	Fer
peg_4063	637726	637959	Ferredoxin-like_protein_SCO7676	COG1141	Fer
peg_5218	284983	285288	Ferredoxin	COG1141	Fer
peg_1296	154401	155042	NADH-ubiquinone_oxidoreductase_chain_I_EC_1.6.5.3	COG1143	NuoI
peg_1338	203099	203683	NADH-ubiquinone_oxidoreductase_chain_I_EC_1.6.5.3	COG1143	NuoI
peg_2002	34811	35137	4Fe-4S_ferredoxin_iron-sulfur_binding	COG1145	NapF
peg_1792	676448	676768	4Fe-4S_ferredoxin_iron-sulfur_binding	COG1146	PreA
peg_349	383558	384718	hypothetical_protein	COG1148	HdrA
peg_2622	104377	106305	1-deoxy-D-xylulose_5-phosphate_synthase_EC_2.2.1.7	COG1154	Dxs
peg_3192	454285	456201	1-deoxy-D-xylulose_5-phosphate_synthase_EC_2.2.1.7	COG1154	Dxs
peg_2045	10828	12927	Transcription_termination_factor_Rho	COG1158	Rho
peg_4583	193260	194417	Transcription_termination_factor_Rho	COG1158	Rho
peg_6083	797060	798022	GTP-binding_protein_Era	COG1159	Era
peg_5328	401104	399626	GTP-binding_protein_EngA	COG1160	Der
peg_1872	766947	765934	Ribosome_small_subunit_biogenesis_RbfA-release_protein_RsgA	COG1162	RsgA
peg_2764	262032	263132	Probable_GTPase_related_to_EngC	COG1162	RsgA
peg_1166	23778	25004	Aspartate_aminotransferase_AspB-44_EC_2.6.1.1	COG1167	ARO8
peg_1543	411562	412956	Transcriptional_regulator_GntR_family_domain	Aspartate_aminotransferase_EC_2.6.1.1	COG1167	ARO8
peg_2880	89093	90418	Putative_aminotransferase	COG1167	ARO8
peg_4046	624285	622777	Transcriptional_regulator_GntR_family_domain	Aspartate_aminotransferase_EC_2.6.1.1	COG1167	ARO8
peg_4875	494904	496352	Transcriptional_regulator_GntR_family_domain	Aspartate_aminotransferase_EC_2.6.1.1	COG1167	ARO8
peg_4923	542950	541667	Transcriptional_regulator_of_pyridoxine_metabolism	Pyridoxamine_phosphate_aminotransferase_EC_2.6.1.54	COG1167	ARO8
peg_4999	51156	49657	Transcriptional_regulator_GntR_family_domain	Aspartate_aminotransferase_EC_2.6.1.1	COG1167	ARO8
peg_5158	222727	221282	Transcriptional_regulator_GntR_family_domain	Aspartate_aminotransferase_EC_2.6.1.1	COG1167	ARO8
peg_3691	242217	243398	Cystathionine_beta-lyase_type_II_EC_4.4.1.8	COG1168	MalY
peg_1655	521119	522348	Threonine_dehydratase_catabolic_EC_4.3.1.19_@_L-serine_dehydratase_PLP-dependent_EC_4.3.1.17	COG1171	IlvA
peg_2556	32169	31201	L-threo-3-hydroxyaspartate_ammonia-lyase_EC_4.3.1.16	COG1171	IlvA
peg_4448	53038	53997	pyridoxal-phosphate_dependent_enzyme_family_protein	COG1171	IlvA
peg_2852	7339	8385	ABC_transporter_permease_protein_cluster_2_ribosexylosearabinosegalactose	COG1172	AraH
peg_3043	274872	275891	N-acetylglucosamine_ABC_transporter_permease_protein	COG1172	AraH
peg_3243	505332	506408	Inositol_transport_system_permease_protein	COG1172	AraH
peg_3606	156308	157339	Predicted_L-rhamnose_ABC_transporter_transmembrane_component_1	COG1172	AraH
peg_6262	1016721	1018679	Ribose_ABC_transporter_permease_protein_RbsC_TC_3.A.1.2.1	Ribose_ABC_transporter_substrate-binding_protein_RbsB_TC_3.A.1.2.1	COG1172	AraH
peg_1770	649213	650139	Oligopeptide_ABC_transporter_permease_protein_OppC_TC_3.A.1.5.1	COG1173	DppC
peg_1779	661638	660610	Oligopeptide_ABC_transporter_permease_protein_OppC_TC_3.A.1.5.1	COG1173	DppC
peg_1782	664697	665683	ABC_transporter_permease_protein_2_cluster_5_nickelpeptidesopines	COG1173	DppC
peg_2155	142424	143431	ABC_transporter_permease_protein_2_cluster_5_nickelpeptidesopines	COG1173	DppC
peg_2931	147505	148455	ABC_transporter_permease_protein_2_cluster_5_nickelpeptidesopines	COG1173	DppC
peg_3079	326028	327824	ABC_transporter_permease_protein_1_cluster_5_nickelpeptidesopines	ABC_transporter_permease_protein_2_cluster_5_nickelpeptidesopines	COG1173	DppC
peg_3784	333578	334423	ABC_transporter_permease_protein_2_cluster_5_nickelpeptidesopines	COG1173	DppC
peg_4059	635448	633682	ABC_transporter_permease_protein_1_cluster_5_nickelpeptidesopines	ABC_transporter_permease_protein_2_cluster_5_nickelpeptidesopines	COG1173	DppC
peg_2685	178713	179420	ABC_transporter_permease_protein_cluster_13_osmolytes	COG1174	OpuBB
peg_2686	179417	180082	ABC_transporter_permease_protein_cluster_13_osmolytes	COG1174	OpuBB
peg_6436	1205869	1206516	ABC_transporter_permease_protein_cluster_13_osmolytes	COG1174	OpuBB
peg_6438	1207807	1208652	ABC_transporter_permease_protein_cluster_13_osmolytes	COG1174	OpuBB
peg_1893	789402	790388	ABC_transporter_permease_protein_1_cluster_1_maltoseg3ppolyamineiron	COG1175	UgpA
peg_2112	84208	83321	ABC_transporter_permease_protein_1_cluster_1_maltoseg3ppolyamineiron	COG1175	UgpA
peg_2533	6924	7817	ABC_transporter_permease_protein_1_cluster_1_maltoseg3ppolyamineiron	COG1175	UgpA
peg_2615	97229	98290	Multiple_sugar_ABC_transporter_permease_protein_MsmF	COG1175	UgpA
peg_2712	209406	210365	N-Acetyl-D-glucosamine_ABC_transport_system_permease_protein	COG1175	UgpA
peg_3271	540020	539061	ABC_transporter_permease_protein_1_cluster_1_maltoseg3ppolyamineiron	COG1175	UgpA
peg_3384	65981	66907	ABC_transporter_permease_protein_1_cluster_1_maltoseg3ppolyamineiron	COG1175	UgpA
peg_3503	51237	52142	ABC_transporter_permease_protein_1_cluster_1_maltoseg3ppolyamineiron	COG1175	UgpA
peg_3687	238940	238044	N-acetyl-D-glucosamine_ABC_transporter_permease_protein_1	COG1175	UgpA
peg_3764	318507	317521	ABC_transporter_permease_protein_1_cluster_1_maltoseg3ppolyamineiron	COG1175	UgpA
peg_4114	702290	701295	ABC_transporter_permease_protein_1_cluster_1_maltoseg3ppolyamineiron	COG1175	UgpA
peg_4269	863980	863054	L-arabinose_transport_system_permease_protein_araP_EC_3.6.3.17	COG1175	UgpA
peg_4591	204028	204948	ABC_transporter_permease_protein_1_cluster_1_maltoseg3ppolyamineiron	COG1175	UgpA
peg_4606	222537	221581	ABC_transporter_permease_protein_1_cluster_1_maltoseg3ppolyamineiron	COG1175	UgpA
peg_4658	277122	278075	Possible_alpha-xyloside_ABC_transporter_permease_component	COG1175	UgpA
peg_5110	173412	172411	Predicted_rhamnose_oligosaccharide_ABC_transport_system_permease_component_2	COG1175	UgpA
peg_5469	113374	112439	ABC_transporter_permease_protein_1_cluster_1_maltoseg3ppolyamineiron	COG1175	UgpA
peg_5480	124716	125660	Various_polyols_ABC_transporter_permease_protein_1	COG1175	UgpA
peg_5540	179492	178125	alpha-glucoside_ABC_transporter_permease_protein_AglF	COG1175	UgpA
peg_5829	509006	508002	Maltodextrin_ABC_transporter_permease_protein_MdxF	COG1175	UgpA
peg_5995	681528	680587	ABC_transporter_permease_protein_1_cluster_1_maltoseg3ppolyamineiron	COG1175	UgpA
peg_6314	1080073	1081083	ABC_transporter_permease_protein_1_cluster_1_maltoseg3ppolyamineiron	COG1175	UgpA
peg_6449	1225210	1224245	ABC_transporter_permease_protein_1_cluster_1_maltoseg3ppolyamineiron	COG1175	UgpA
peg_6479	1263241	1264596	alpha-glucoside_ABC_transporter_permease_protein_AglF	COG1175	UgpA
peg_2336	124850	125779	Putrescine_transport_system_permease_protein_PotH_TC_3.A.1.11.2	COG1176	PotB
peg_6371	1140060	1139275	2-aminoethylphosphonate_ABC_transporter_permease_protein_I_TC_3.A.1.9.1	COG1176	PotB
peg_2337	125780	126580	Putrescine_transport_system_permease_protein_PotI_TC_3.A.1.11.2	COG1177	PotC
peg_6370	1139255	1138491	2-aminoethylphosphonate_ABC_transporter_permease_protein_II_TC_3.A.1.9.1	COG1177	PotC
peg_2314	101883	103532	Thiamin_ABC_transporter_transmembrane_component	COG1178	FbpB
peg_2257	40855	42024	D-alanine--D-alanine_ligase_EC_6.3.2.4	COG1181	DdlA
peg_2944	164866	164048	CDP-diacylglycerol--serine_O-phosphatidyltransferase_EC_2.7.8.8	COG1183	PssA
peg_2387	189075	191294	Polyribonucleotide_nucleotidyltransferase_EC_2.7.7.8	COG1185	Pnp
peg_340	376878	376441	Peptidyl-tRNA_hydrolase_ArfB_EC_3.1.1.29	COG1186	PrfB
peg_6474	1254133	1253027	Peptide_chain_release_factor_2	COG1186	PrfB
peg_5337	408638	407523	LSU_rRNA_pseudouridine2605_synthase_EC_5.4.99.22	COG1187	RsuA
peg_5595	242321	242905	Ribosome-associated_heat_shock_protein_implicated_in_the_recycling_of_the_50S_subunit_S4_paralog	COG1188	HslR
peg_5353	428699	427884	23S_rRNA_cytidine1920-2'-O-methyltransferase_EC_2.1.1.226_@_16S_rRNA_cytidine1409-2'-O-methyltransferase_EC_2.1.1.227	COG1189	YqxC
peg_52	58445	59371	RNA_polymerase_sigma_factor_SigB	COG1191	FliA
peg_567	18450	19301	RNA_polymerase_sigma_factor_SigB	COG1191	FliA
peg_568	19593	20531	RNA_polymerase_sigma_factor_SigB	COG1191	FliA
peg_1903	800815	799727	RNA_polymerase_sigma_factor_SigB	COG1191	FliA
peg_2304	91607	92449	RNA_polymerase_sigma_factor	COG1191	FliA
peg_2997	218129	218923	RNA_polymerase_sigma_factor_SigB	COG1191	FliA
peg_3465	151238	152029	RNA_polymerase_sigma_factor_SigB	COG1191	FliA
peg_3830	382219	381320	RNA_polymerase_sigma_factor_SigB	COG1191	FliA
peg_4206	801215	800442	RNA_polymerase_sigma_factor_SigB	COG1191	FliA
peg_4424	30199	29270	RNA_polymerase_sigma_factor_SigB	COG1191	FliA
peg_4462	65059	65946	RNA_polymerase_sigma_factor_SigB	COG1191	FliA
peg_5455	96130	96696	RNA_polymerase_ECF-type_sigma_factor	COG1191	FliA
peg_682	149002	147878	Chromosome_plasmid_partitioning_protein_ParA	COG1192	BcsQ
peg_1703	577404	578663	Type_IIIV_secretion_system_ATPase_TadZCpaE_associated_with_Flp_pilus_assembly	COG1192	BcsQ
peg_2222	6826	5564	putative_plasmid_partitioning_protein	COG1192	BcsQ
peg_5341	412052	411036	ParA-like_protein	COG1192	BcsQ
peg_5363	2294	1098	ParA-like_protein	COG1192	BcsQ
peg_5512	152917	151685	ParA-like_protein	COG1192	BcsQ
peg_1120	234075	233086	AG-specific_adenine_glycosylase_EC_3.2.2.-	COG1194	MutY
peg_694	158538	159659	DNA_recombination_and_repair_protein_RecF	COG1195	RecF
peg_2276	57517	61071	Chromosome_partition_protein_smc	COG1196	Smc
peg_95	108443	104910	Transcription-repair_coupling_factor	COG1197	Mfd
peg_5046	103602	101428	Helicase_PriA_essential_for_oriCDnaA-independent_DNA_replication	COG1198	PriA
peg_2452	66979	68961	DinG_family_ATP-dependent_helicase_YoaA	COG1199	DinG
peg_2263	47019	49226	ATP-dependent_DNA_helicase_RecG_EC_3.6.4.12	COG1200	RecG
peg_2411	26128	21047	putative_ATP-dependent_DNA_helicase	COG1201	Lhr
peg_4345	7116	9809	CRISPR-associated_helicase_Cas3	COG1203	Cas3
peg_1001	101148	95767	hypothetical_protein	COG1205	YprA
peg_1037	142581	140317	Putative_helicase	COG1205	YprA
peg_108	125435	126826	N-acetylglucosamine-1-phosphate_uridyltransferase_EC_2.7.7.23	Glucosamine-1-phosphate_N-acetyltransferase_EC_2.3.1.157	COG1207	GlmU
peg_23	25628	24546	Sugar-phosphate_nucleotidyl_transferase	COG1208	GCD1
peg_383	424378	425115	putative_guanyltransferase	COG1208	GCD1
peg_3898	450706	449993	putative_mannose-1-phosphate_guanyltransferase	COG1208	GCD1
peg_4956	575212	572717	Mannose-1-phosphate_guanylyltransferase	Phosphomannomutase_EC_5.4.2.8	COG1208	GCD1
peg_3297	575618	574746	Glucose-1-phosphate_thymidylyltransferase_EC_2.7.7.24	COG1209	RmlA1
peg_162	186578	185664	UTP--glucose-1-phosphate_uridylyltransferase_EC_2.7.7.9	COG1210	GalU
peg_388	430945	430169	2-C-methyl-D-erythritol_4-phosphate_cytidylyltransferase_EC_2.7.7.60	COG1211	IspD
peg_3177	439092	439844	putative_nucleotide_sugar-1-phosphate_transferase	COG1213	COG1213
peg_1456	308986	309639	tRNA_threonylcarbamoyladenosine_biosynthesis_protein_TsaB	COG1214	TsaB
peg_31	38260	37208	Putative_glycosyltransferase	COG1215	BcsA
peg_580	33687	32326	Putative_glycosyltransferase	COG1215	BcsA
peg_1280	136685	138952	putative_bi-functional_transferasedeacetylase	COG1215	BcsA
peg_1313	177366	176005	hypothetical_protein	COG1215	BcsA
peg_1673	541319	542581	Putative_glycosyltransferase	COG1215	BcsA
peg_4176	770917	769574	hypothetical_protein	COG1215	BcsA
peg_4621	238562	239770	Integral_membrane_protein	COG1215	BcsA
peg_6363	1129933	1131948	Putative_glycosyltransferase	COG1215	BcsA
peg_6463	1242880	1240682	putative_bi-functional_transferasedeacetylase	COG1215	BcsA
peg_15	18901	15209	Glycosyl_transferase_family_2	COG1216	GT2
peg_1048	159427	160380	Putative_glycosyltransferase	COG1216	GT2
peg_2795	293583	294617	Putative_transferase	COG1216	GT2
peg_2803	301753	302688	Putative_transferase	COG1216	GT2
peg_2804	302685	303581	Putative_transferase	COG1216	GT2
peg_3180	441647	442531	Putative_glycosyltransferase	COG1216	GT2
[truncated: 2,222 more rows]
[truncated: 1 more columns]

## Sheet: Table 4
COG_Functional_Categorization
[J]	205	Translation, ribosomal structure and biogenesis	INFORMATION STORAGE AND PROCESSING
[A]	1	RNA processing and modification	INFORMATION STORAGE AND PROCESSING
[K]	606	Transcription	INFORMATION STORAGE AND PROCESSING
[L]	183	Replication, recombination and repair	INFORMATION STORAGE AND PROCESSING
[B]	1	Chromatin structure and dynamics	INFORMATION STORAGE AND PROCESSING
[D]	33	Cell cycle control, cell division, chromosome partitioning	CELLULAR PROCESSES AND SIGNALING
[V]	106	Defense mechanisms	CELLULAR PROCESSES AND SIGNALING
[T]	335	Signal transduction mechanisms	CELLULAR PROCESSES AND SIGNALING
[M]	221	Cell wall/membrane/envelope biogenesis	CELLULAR PROCESSES AND SIGNALING
[N]	3	Cell motility	CELLULAR PROCESSES AND SIGNALING
[Z]	2	Cytoskeleton	CELLULAR PROCESSES AND SIGNALING
[U]	39	Intracellular trafficking, secretion, and vesicular transport	CELLULAR PROCESSES AND SIGNALING
[O]	126	Posttranslational modification, protein turnover, chaperones	CELLULAR PROCESSES AND SIGNALING
[C]	280	Energy production and conversion	METABOLISM
[G]	396	Carbohydrate transport and metabolism	METABOLISM
[E]	405	Amino acid transport and metabolism	METABOLISM
[F]	114	Nucleotide transport and metabolism	METABOLISM
[H]	209	Coenzyme transport and metabolism	METABOLISM
[I]	204	Lipid transport and metabolism	METABOLISM
[P]	207	Inorganic ion transport and metabolism	METABOLISM
[Q]	173	Secondary metabolites biosynthesis, transport and catabolism	METABOLISM
[R]	640	General function prediction only	POORLY CHARACTERIZED
[S]	313	Function unknown	POORLY CHARACTERIZED

## Sheet: Table 5
DDH Score
		Formula 1				Formula 2				Formula 3				G+C difference
Query genome	Reference genome	DDH	Model C.I.	Distance	Prob. DDH >= 70%	DDH	Model C.I.	Distance	Prob. DDH >= 70%	DDH	Model C.I.	Distance	Prob. DDH >= 70%
Streptomyces_sp._VITGV156	Escherichia_coli_str_K-12_substr_MG1655	12.5	[9.9 - 15.8%]	0.9978	0	18.5	[16.3 - 20.9%]	0.2377	0	12.9	[10.6 - 15.7%]	0.9984	0	21.84
Streptomyces_sp._VITGV156	Streptomyces_akebiae_strain-MG28	25	[21.7 - 28.7%]	0.5971	0.01	25	[22.7 - 27.5%]	0.174	0.01	23.9	[21 - 27%]	0.6672	0	1.8
Streptomyces_sp._VITGV156	Streptomyces_alboniger	24.8	[21.5 - 28.5%]	0.6008	0.01	23.2	[20.9 - 25.7%]	0.1885	0	23.4	[20.6 - 26.5%]	0.6761	0	1.47
Streptomyces_sp._VITGV156	Streptomyces_alfalfae	25.6	[22.3 - 29.2%]	0.5864	0.01	23.3	[21 - 25.7%]	0.1879	0	24	[21.2 - 27.1%]	0.6641	0	0.57
Streptomyces_sp._VITGV156	Streptomyces_avermitilis_MA-4680=NBRC_14893	28.4	[25 - 32%]	0.5378	0.05	25.4	[23.1 - 27.9%]	0.1712	0.01	26.6	[23.7 - 29.7%]	0.617	0	1.91
Streptomyces_sp._VITGV156	Streptomyces_caniscabiei_strain_ID03-3A	25.3	[22 - 29%]	0.591	0.01	25.2	[22.8 - 27.7%]	0.1729	0.01	24.2	[21.3 - 27.3%]	0.6617	0	1.46
Streptomyces_sp._VITGV156	Streptomyces_fodineus	28.1	[24.7 - 31.7%]	0.5428	0.04	25.8	[23.4 - 28.3%]	0.1685	0.01	26.5	[23.6 - 29.6%]	0.6198	0	1.54
Streptomyces_sp._VITGV156	Streptomyces_huasconensis	25.1	[21.8 - 28.7%]	0.5957	0.01	23.4	[21.1 - 25.9%]	0.1865	0	23.7	[20.8 - 26.8%]	0.6711	0	1.06
Streptomyces_sp._VITGV156	Streptomyces_olivaceus	45	[41.6 - 48.4%]	0.3465	5.04	33.4	[31 - 35.9%]	0.125	0.39	41.7	[38.7 - 44.7%]	0.4282	0.24	0.12
Streptomyces_sp._VITGV156	Streptomyces_qaidamensis_strain-S10	34.7	[31.4 - 38.3%]	0.4498	0.42	27	[24.6 - 29.5%]	0.1601	0.03	31.9	[29 - 35%]	0.5379	0.01	1.37
Streptomyces_sp._VITGV156	Streptomyces_rochei_strain-JK1	87.2	[83.6 - 90%]	0.096	96.12	89.5	[87.1 - 91.5%]	0.0127	95.63	90.3	[87.6 - 92.5%]	0.1074	99.46	0.06
Streptomyces_sp._VITGV156	Streptomyces_spinosirectus	32.3	[29 - 35.9%]	0.4802	0.2	26.1	[23.7 - 28.6%]	0.1664	0.02	29.8	[26.9 - 32.9%]	0.5667	0	1.88
