# Supplementary material for: Genomic insights into an endophytic Streptomyces sp. VITGV156 for antimicrobial compounds
Source: Front Microbiol. 2024 Jun 3;15:1407289. doi: 10.3389/fmicb.2024.1407289 (PMC11180775; doi:10.3389/fmicb.2024.1407289)
Supplement: Supplementary file 3 [file Table_3.XLSX]

## Sheet: Sheet1
Unique genes in Streptomyces sp. VITGV156 strain
Protein encoding gene	Start	End	Predicted function
peg_990	85719	86147	Putative_transcriptional_regulator
peg_989	84824	85459	hypothetical_protein
peg_988	84622	84503	hypothetical_protein
peg_987	84464	83982	hypothetical_protein
peg_986	83938	82628	hypothetical_protein
peg_985	82631	81633	D-3-phosphoglycerate_dehydrogenase_EC_1.1.1.95
peg_977	72906	72448	hypothetical_protein
peg_976	72370	71672	hypothetical_protein
peg_973	68429	69382	hypothetical_protein
peg_969	63364	63248	hypothetical_protein
peg_968	63026	62802	hypothetical_protein
peg_967	62258	61944	Nudix_hydrolase_family_protein
peg_965	61338	60967	hypothetical_protein
peg_940	28692	28826	hypothetical_protein
peg_939	28527	28682	hypothetical_protein
peg_850	335872	335741	hypothetical_protein
peg_77	86599	86769	hypothetical_protein
peg_746	221515	222276	putative_rRNA_methylase
peg_722	197728	194717	Transcriptional_regulator_AfsR_family
peg_71	79551	79345	hypothetical_protein
peg_655	115941	117182	hypothetical_protein
peg_654	115557	115856	hypothetical_protein
peg_653	115384	115247	hypothetical_protein
peg_652	114797	114360	hypothetical_protein
peg_6354	1121874	1122041	hypothetical_protein
peg_6218	968583	968798	hypothetical_protein
peg_6074	779660	780157	Metal-dependent_hydrolase_YbeY_involved_in_rRNA_andor_ribosome_maturation_and_assembly
peg_6045	751353	750589	Glycyl-tRNA_synthetase_beta_chain_EC_6.1.1.14
peg_6030	727827	727582	hypothetical_protein
peg_6017	711089	710958	hypothetical_protein
peg_5963	643174	643584	hypothetical_protein
peg_5938	616943	616743	hypothetical_protein
peg_5883	562535	563368	23S_rRNA_uridine2479-2'-O-methyltransferase_EC_2.1.1.208
peg_5877	558545	558405	hypothetical_protein
peg_5847	526630	526517	hypothetical_protein
peg_563	16145	16291	hypothetical_protein
peg_5512	152917	151685	ParA-like_protein
peg_5491	136973	136773	hypothetical_protein
peg_5488	133521	133339	hypothetical_protein
peg_543	201	332	hypothetical_protein
peg_5418	56087	55878	hypothetical_protein
peg_5363	2294	1098	ParA-like_protein,
peg_5362	436536	435607	hypothetical_protein
peg_5350	424822	424956	hypothetical_protein
peg_5320	392235	391966	hypothetical_protein
peg_5315	386913	387440	hypothetical_protein
peg_5225	292836	292973	hypothetical_protein
peg_5178	241331	242083	hypothetical_protein
peg_5124	184320	184177	hypothetical_protein
peg_5070	128619	128125	Putative_pre-16S_rRNA_nuclease_YqgF
peg_5	4788	5120	hypothetical_protein
peg_4989	39549	39953	Lactam_utilization_protein_LamB
peg_4988	39033	39200	hypothetical_protein
peg_4966	11820	11698	hypothetical_protein
peg_4859	479056	479274	hypothetical_protein
peg_4782	410400	410236	hypothetical_protein
peg_4681	304663	304848	hypothetical_protein
peg_4678	300499	300374	hypothetical_protein
peg_4633	252870	253037	hypothetical_protein
peg_4596	207856	207978	hypothetical_protein
peg_4570	181991	182428	Uncharacterized_RsbU-domain-containing_protein_SCO7063
peg_456	490467	489925	RNA_polymerase_ECF-type_sigma_factor
peg_4554	168933	168631	Transposase
peg_4547	162289	163806	Long-chain-fatty-acid—CoA_ligase_EC_6.2.1.3,
peg_4533	143407	141728	hypothetical_protein
peg_4529	137283	136603	Mobile_element_protein
peg_4526	135165	135350	hypothetical_protein
peg_4523	132936	132424	Xaa-Pro_dipeptidase_putative
peg_4521	130685	130563	hypothetical_protein
peg_4483	82013	82324	hypothetical_protein
peg_4441	44083	43940	hypothetical_protein
peg_4399	506	601	Mobile_element_protein
peg_4394	51159	50521	hypothetical_protein
peg_4379	41085	40219	hypothetical_protein
peg_4375	37661	36408	hypothetical_protein
peg_4373	35084	33351	hypothetical_protein
peg_4372	32784	33215	hypothetical_protein
peg_4371	32178	32594	hypothetical_protein
peg_437	472227	472346	hypothetical_protein
peg_4366	28054	28560	hypothetical_protein
peg_4363	26265	26387	FIG01125135:_hypothetical_protein
peg_4362	26085	25645	hypothetical_protein
peg_4359	22219	23541	Uncharacterized_MFS-type_transporter
peg_4358	21946	22140	hypothetical_protein
peg_4357	21937	20387	hypothetical_protein
peg_4355	19200	18322	hypothetical_protein
peg_4353	17695	17351	hypothetical_protein
peg_4344	4800	6119	hypothetical_protein
peg_4343	3293	4138	hypothetical_protein
peg_4342	1858	2124	hypothetical_protein
peg_4341	1231	1746	hypothetical_protein
peg_4340	1032	907	hypothetical_protein
peg_4339	760	620	hypothetical_protein
peg_4336	919070	918867	hypothetical_protein
peg_4335	918852	918739	hypothetical_protein
peg_4329	913136	912744	hypothetical_protein
peg_4326	911819	911694	hypothetical_protein
peg_4325	911689	911210	secreted_protein
peg_4324	910737	909430	hypothetical_protein
peg_4322	908730	908263	hypothetical_protein
peg_4321	907476	907643	hypothetical_protein
peg_4309	895790	896326	FIG01121806:_hypothetical_protein
peg_4308	895348	895785	hypothetical_protein
peg_4307	894871	895215	Bis5'-nucleosyl-tetraphosphatase_asymmetrical
peg_4306	894271	894474	hypothetical_protein
peg_4305	893973	894278	hypothetical_protein
peg_4304	893974	893369	hypothetical_protein
peg_4303	893242	892757	hypothetical_protein
peg_4302	892760	891174	hypothetical_protein
peg_4301	891177	890365	hypothetical_protein
peg_4300	889601	889720	hypothetical_protein
peg_4299	888786	889463	hypothetical_protein
peg_4298	888249	888040	ATP-dependent_DNA_ligase_EC_6.5.1.1_LigC
peg_4297	887809	888003	hypothetical_protein
peg_4295	886196	886300	hypothetical_protein
peg_4294	885878	886048	hypothetical_protein
peg_4293	885695	885829	hypothetical_protein
peg_4292	885298	885618	hypothetical_protein
peg_4289	882557	881811	hypothetical_protein
peg_4280	872894	873085	hypothetical_protein
peg_4276	870641	870300	probable_short-chain_dehydrogenase
peg_4274	868324	868172	hypothetical_protein
peg_4263	855650	855525	hypothetical_protein
peg_4262	855486	855286	hypothetical_protein
peg_4261	854866	855189	hypothetical_protein
peg_4256	848386	848273	hypothetical_protein
peg_4254	845256	845474	hypothetical_protein
peg_4253	844652	844792	hypothetical_protein
peg_4246	833269	833568	hypothetical_protein
peg_4228	818286	818669	Mobile_element_protein,
peg_4221	812234	812347	hypothetical_protein
peg_4218	809879	810016	hypothetical_protein
peg_4209	803995	804126	hypothetical_protein
peg_4202	797887	798033	hypothetical_protein
peg_4186	778382	778221	hypothetical_protein
peg_4184	776727	777017	Mobile_element_protein
peg_4178	771955	771641	hypothetical_protein
peg_4155	751404	752153	Long-chain-fatty-acid--CoA_ligase_EC_6.2.1.3
peg_4099	684802	684662	hypothetical_protein
peg_4096	681301	681164	hypothetical_protein
peg_4085	672508	672317	hypothetical_protein
peg_4069	643343	644794	hypothetical_protein
peg_4068	643314	643099	23-dihydroxybenzoate-AMP_ligase_EC_2.7.7.58_of_siderophore_biosynthesis
peg_4062	637507	637641	hypothetical_protein
peg_4044	621581	621739	hypothetical_protein
peg_4031	610672	610794	hypothetical_protein
peg_4018	595368	595210	hypothetical_protein
peg_3992	566727	565975	Lactam_utilization_protein_LamB,
peg_3884	436898	436686	hypothetical_protein
peg_385	428026	427085	23S_rRNA_guanosine2251-2'-O-methyltransferase_EC_2.1.1.185
peg_3830	382219	381320	RNA_polymerase_sigma_factor_SigB
peg_379	421851	421462	Nudix_hydrolase_family_protein,
peg_378	420341	421144	hypothetical_protein
peg_377	419948	420337	hypothetical_protein
peg_3760	313741	313613	hypothetical_protein
peg_375	418656	418775	hypothetical_protein
peg_374	418462	417917	hypothetical_protein
peg_371	414990	413671	hypothetical_protein
peg_3645	192975	192835	hypothetical_protein
peg_3638	188110	188247	hypothetical_protein
peg_3546	99624	99367	hypothetical_protein
peg_3483	27450	28865	hypothetical_protein
peg_3482	26920	27456	hypothetical_protein
peg_3480	26456	26343	Mobile_element_protein
peg_3478	25398	25802	hypothetical_protein
peg_3473	1	5043	Modular_polyketide_synthase
peg_3472	156627	157187	Putative_glucanase_glgE_EC_3.2.1.-
peg_3470	156303	156130	hypothetical_protein
peg_344	380049	379792	hypothetical_protein
peg_3428	115147	115019	hypothetical_protein
peg_3415	103675	103860	hypothetical_protein
peg_3364	48307	48420	hypothetical_protein
peg_3337	20066	19275	Sialic_acid_transporter_permease_NanT
peg_3336	19293	18313	Sialic_acid_transporter_permease_NanT
peg_3312	1	627	Modular_polyketide_synthase
peg_3310	18428	28909	Modular_polyketide_synthase
peg_3309	7792	18426	Modular_polyketide_synthase,
peg_3307	2	2737	Modular_polyketide_synthase
peg_3202	464645	464785	hypothetical_protein
peg_3116	367111	366965	hypothetical_protein
peg_3106	359183	358509	hypothetical_protein
peg_3081	329095	329208	hypothetical_protein
peg_3076	322884	322741	hypothetical_protein
peg_3053	288460	289635	TIM_barrel_protein_possibly_involved_in_myo-inositol_catabolism,
peg_3022	247836	247723	hypothetical_protein
peg_2826	327323	327457	hypothetical_protein
peg_2783	282429	282112	hypothetical_protein
peg_273	307157	307498	hypothetical_protein
peg_2706	201110	200976	hypothetical_protein
peg_2639	128985	129152	hypothetical_protein
peg_2637	127809	127928	hypothetical_protein
peg_2598	78859	78951	Putative_oxidoreductase
peg_2597	78392	78886	Putative_oxidoreductase
peg_2596	78390	78229	hypothetical_protein
peg_2558	33754	33909	hypothetical_protein
peg_2547	21654	21860	hypothetical_protein
peg_2545	20002	19187	FIG01124561:_hypothetical_protein
peg_2544	19130	16872	hypothetical_protein
peg_2543	16686	16174	hypothetical_protein
peg_2542	16177	15929	hypothetical_protein
peg_2539	14245	14370	hypothetical_protein
peg_2538	14110	10304	hypothetical_protein
peg_2536	9238	9357	hypothetical_protein
peg_2535	9160	8999	hypothetical_protein
peg_2531	3711	5453	Oligo-16-glucosidase_EC_3.2.1.10
peg_2529	1588	2	alpha-16-glucan-6-glucanohydrolase_dextranase_EC_3.2.1.11
peg_2528	60	149	hypothetical_protein
peg_2527	3	152	Xylose_isomerase-like_TIM-barrel_protein_SCO6571
peg_2522	152096	151851	Transcriptional_regulator_IclR_family
peg_2501	131731	131856	hypothetical_protein
peg_2448	62241	62429	hypothetical_protein
peg_2370	166502	166753	hypothetical_protein
peg_2361	157138	156839	hypothetical_protein
peg_2267	51734	51859	hypothetical_protein
peg_225	253568	256540	Transcriptional_regulator_AfsR,
peg_2233	15239	16837	Acetyl-coenzyme_A_carboxyl_transferase_alpha_chain_EC_6.4.1.2	Acetyl-coenzyme_A_carboxyl_transferase_beta_chain_EC_6.4.1.2;_Propionyl-CoA_carboxylase_beta_chain_EC_6.4.1.3,-coenzyme_A_carboxyl_transferase_beta_chain_EC_6.4.1.2;_Propionyl-CoA_carboxylase_beta_chain_EC_6.4.1.3
peg_2227	9682	9230	hypothetical_protein
peg_2226	9233	8922	replication_initiation_protein_RepL2,
peg_2225	8216	8350	hypothetical_protein
peg_2224	8130	7645	hypothetical_protein,
peg_2223	7642	7325	FIG01129637:_hypothetical_protein
peg_2222	6826	5564	putative_plasmid_partitioning_protein
peg_2221	5567	4440	hypothetical_protein
peg_2216	214198	215550	Acetyl-coenzyme_A_carboxyl_transferase_alpha_chain_EC_6.4.1.2	Acetyl
peg_210	238303	238590	hypothetical_protein
peg_2085	56102	52119	Large_AlaGlu-rich_protein
peg_2084	51911	50979	putative_cellulose-binding_protein
peg_2034	7595	6906	Putative_helicase
peg_2032	5085	5375	hypothetical_protein
peg_2031	4853	5011	hypothetical_protein
peg_2022	59226	57709	Uncharacterized_MFS-type_transporter
peg_2010	42907	43806	hypothetical_protein
peg_2006	40120	40263	hypothetical_protein
peg_2000	32108	33277	TIM_barrel_protein_possibly_involved_in_myo-inositol_catabolism
peg_1979	12687	12550	hypothetical_protein
peg_1970	3377	3132	hypothetical_protein
peg_1966	865605	865814	hypothetical_protein
peg_196	223779	223657	hypothetical_protein
peg_195	223229	221829	Replicative_DNA_helicase_DnaB_EC_3.6.4.12
peg_194	220103	221455	hypothetical_protein
peg_1829	711194	711006	hypothetical_protein
peg_1815	698096	697980	hypothetical_protein
peg_18	20100	19582	hypothetical_protein
peg_178	203926	203780	hypothetical_protein
peg_1720	592588	592758	hypothetical_protein
peg_1712	586515	585727	hypothetical_protein
peg_1698	572859	573005	integral_membrane_protein
peg_1671	538993	538754	hypothetical_protein
peg_1623	491534	492067	hypothetical_protein
peg_1583	447835	448284	hypothetical_protein
peg_1533	399935	399702	hypothetical_protein
peg_1519	384907	385020	hypothetical_protein
peg_1404	271515	271357	hypothetical_protein
peg_1403	266695	271248	Integral_membrane_protein
peg_1402	266411	266554	hypothetical_protein
peg_1401	266148	266276	hypothetical_protein
peg_1317	180673	180813	hypothetical_protein
peg_1308	171672	171175	hypothetical_protein
peg_1273	129250	129119	hypothetical_protein
peg_1267	125343	120736	putative_membrane_protein,
peg_1266	120482	120628	hypothetical_protein
peg_1265	120446	120246	hypothetical_protein
peg_1239	98567	99847	hypothetical_protein
peg_1237	97710	97838	hypothetical_protein
peg_1236	97532	97059	hypothetical_protein
peg_1235	96876	96700	hypothetical_protein
peg_118	136778	136939	hypothetical_protein
peg_1121	234704	234072	hypothetical_protein
peg_1098	209247	209363	hypothetical_protein
